# Supplementary material for: DDOST Correlated with Malignancies and Immune Microenvironment in Gliomas
Source: Front Immunol. 2022 Jun 23;13:917014. doi: 10.3389/fimmu.2022.917014 (PMC9260604; doi:10.3389/fimmu.2022.917014)
Supplement: Supplementary Table 2 — The differential genes between high- and low-DDOST groups by CGGA 325 cohort. [file Table_2.xlsx]

## Sheet: supplementary4_Diff_Genes
Tag	logFC	AveExpr	t	P.Value	adj.P.Val	B
DDOST	1.13884	6.05608	27.9309	1.74393e-88	4.24228e-84	190.874
TXLNA	1.17991	3.85834	21.3676	5.95533e-64	7.24346e-60	134.917
SLC30A7	1.30143	1.56831	20.9906	1.72861e-62	1.27606e-58	131.576
SERPINH1	2.64957	4.90179	20.9689	2.09827e-62	1.27606e-58	131.384
PLOD1	1.56612	5.25094	20.6737	2.95215e-61	1.43628e-57	128.761
STK40	1.36374	3.95682	20.6019	5.62036e-61	2.27868e-57	128.123
AK2	1.05376	5.75129	20.5482	9.09796e-61	3.16167e-57	127.645
SLC39A1	1.06863	5.40953	20.2463	1.3698e-59	4.16523e-56	124.954
CALU	1.64158	5.56044	20.0291	9.65809e-59	2.61047e-55	123.017
GPX7	1.534	3.12014	19.7612	1.0791e-57	2.62501e-54	120.622
TPM4	1.52709	6.83307	19.7257	1.48587e-57	3.28594e-54	120.305
COL4A1	3.61403	4.55642	19.7091	1.72519e-57	3.49725e-54	120.157
COL4A2	3.28524	4.78782	19.6189	3.8922e-57	7.28321e-54	119.349
TRAM2	1.66429	1.73838	19.4778	1.38921e-56	2.25292e-53	118.087
IGFBP2	3.83537	5.9734	19.4539	1.72462e-56	2.54791e-53	117.872
TUBB6	2.10231	4.40922	19.4503	1.78059e-56	2.54791e-53	117.84
PDIA4	1.48867	5.36761	19.4216	2.30775e-56	3.11879e-53	117.583
MMP14	2.49682	4.70184	19.4061	2.65494e-56	3.39916e-53	117.444
LAMC1	2.13098	3.9077	19.3885	3.11296e-56	3.7863e-53	117.286
PHC2	1.04646	6.2254	19.3715	3.62883e-56	4.20356e-53	117.134
CD276	1.67184	5.19594	19.1206	3.4991e-55	3.54663e-52	114.885
MIR4435-1HG	2.96179	3.43481	19.0252	8.2848e-55	8.06144e-52	114.03
LOXL2	2.58656	2.75639	19.007	9.7635e-55	9.13488e-52	113.867
TNFRSF12A	3.08295	3.88934	18.8894	2.82706e-54	2.54707e-51	112.812
FLNA	1.95679	6.79331	18.7626	8.90632e-54	7.73768e-51	111.673
CHPF2	1.26962	3.67402	18.5587	5.63242e-53	4.56714e-50	109.843
ITGB1	1.47367	6.15399	18.4745	1.20674e-52	9.46943e-50	109.086
CDK2	1.70945	3.61083	18.4631	1.33854e-52	1.01754e-49	108.984
COL5A2	2.85271	2.87975	18.4069	2.2262e-52	1.64105e-49	108.479
SYDE1	1.37411	3.01125	18.3787	2.87149e-52	1.99577e-49	108.226
FNDC3B	1.47874	2.9323	18.3074	5.47547e-52	3.6999e-49	107.586
LEPRE1	1.46698	3.52012	18.2731	7.4683e-52	4.9101e-49	107.278
CAPZA1	1.02867	4.82484	18.2173	1.23765e-51	7.92292e-49	106.776
SH3GLB1	1.04121	4.93007	18.2034	1.40415e-51	8.75829e-49	106.651
AURKA	1.95168	1.63205	18.0729	4.57746e-51	2.71589e-48	105.478
PMM2	1.14894	2.78946	18.0479	5.742e-51	3.32571e-48	105.253
PDIA5	1.88882	2.1129	17.9831	1.03235e-50	5.84025e-48	104.671
RHOC	1.32254	7.45489	17.8872	2.46014e-50	1.3299e-47	103.809
CDCA8	2.38015	1.1341	17.8639	3.03578e-50	1.6054e-47	103.6
CD93	2.47319	2.54216	17.8056	5.14936e-50	2.55639e-47	103.076
CCNB1	1.97424	3.36269	17.7826	6.34029e-50	3.08468e-47	102.87
RFC2	1.03073	4.26452	17.768	7.23289e-50	3.44995e-47	102.739
PFN1	1.08363	8.03653	17.7561	8.05924e-50	3.77017e-47	102.631
VIM	2.50451	9.42684	17.7521	8.35633e-50	3.8354e-47	102.596
ZNF436	1.32989	3.51829	17.7233	1.08412e-49	4.88376e-47	102.337
KCNIP2	-3.01263	3.2248	-17.6824	1.57028e-49	6.94521e-47	101.969
ECE1	1.38366	4.42278	17.6283	2.56231e-49	1.09352e-46	101.483
ACSL6	-2.30208	3.36826	-17.5866	3.73917e-49	1.56826e-46	101.108
DEPDC1	2.78429	#NAME?	17.5937	4.2095e-49	1.7356e-46	100.992
CRY2	-1.18586	3.89223	-17.4471	1.32144e-48	5.35758e-46	99.8554
IFNGR2	1.10951	5.01917	17.4384	1.42969e-48	5.70141e-46	99.7772
RBMS1	1.5187	3.21065	17.4162	1.74846e-48	6.86017e-46	99.5775
CDC20	2.57816	2.48747	17.407	1.90011e-48	7.33682e-46	99.4949
FN1	2.53692	7.19423	17.4038	1.95569e-48	7.43345e-46	99.4663
TEAD4	2.33781	1.30767	17.3873	2.27163e-48	8.50147e-46	99.3177
P4HB	1.25316	7.43213	17.3668	2.73342e-48	1.00747e-45	99.134
WEE1	1.95591	3.18538	17.2936	5.30349e-48	1.89725e-45	98.4761
FBLIM1	2.39073	2.17079	17.2905	5.45044e-48	1.92156e-45	98.449
KDELR1	1.15433	5.75698	17.28	5.99341e-48	2.08279e-45	98.3548
TXNDC5	1.10196	4.77251	17.185	1.41659e-47	4.59465e-45	97.501
CHSY1	1.06013	3.4922	17.1422	2.08637e-47	6.59131e-45	97.1167
MCAM	1.71493	4.91689	17.1333	2.26028e-47	7.04918e-45	97.0373
LINC00634	-2.05708	3.05215	-17.0588	4.4355e-47	1.34873e-44	96.3682
SBNO2	1.32368	3.28485	17.0144	6.62293e-47	1.94108e-44	95.9703
PLAT	2.35287	3.44793	17.0119	6.77716e-47	1.96263e-44	95.9474
GNG5	1.39225	6.01165	16.9661	1.02504e-46	2.89942e-44	95.5368
SMC4	1.71527	3.52788	16.9238	1.50326e-46	4.20324e-44	95.1567
ANXA2	2.7016	6.32644	16.9024	1.82363e-46	5.0411e-44	94.965
GJC1	1.89528	1.99821	16.8972	1.91101e-46	5.22327e-44	94.9185
KPNA2	1.21859	4.94093	16.8915	2.01302e-46	5.44097e-44	94.8669
GABBR1	-1.71988	6.16802	-16.8458	3.04219e-46	8.13235e-44	94.4571
CLIC1	2.12767	5.78678	16.8376	3.27433e-46	8.56467e-44	94.3841
SERPINB8	1.51098	2.37817	16.8027	4.49036e-46	1.14982e-43	94.0706
SEC24D	1.4711	2.6334	16.7902	5.02637e-46	1.27366e-43	93.9587
KDELR2	1.09981	5.4192	16.7732	5.85966e-46	1.43018e-43	93.8065
ETV6	1.05021	2.12286	16.7728	5.87921e-46	1.43018e-43	93.8032
IQGAP1	1.49508	4.81042	16.77	6.03362e-46	1.45321e-43	93.7774
TGIF1	1.65344	4.01138	16.752	7.09488e-46	1.67563e-43	93.6166
RUNX1	2.17671	1.88775	16.7082	1.0539e-45	2.46511e-43	93.2239
SEPN1	1.14278	5.5002	16.6838	1.31404e-45	3.0374e-43	93.0049
VMP1	1.3063	5.53548	16.6829	1.32524e-45	3.0374e-43	92.9965
CALD1	1.47927	5.67278	16.678	1.38516e-45	3.11994e-43	92.9526
CEP89	1.04546	3.04154	16.669	1.50152e-45	3.34949e-43	92.8726
KIF2C	2.43349	1.66676	16.6425	1.908e-45	4.18145e-43	92.6348
LINC00152	2.79877	3.22916	16.6368	2.00932e-45	4.36416e-43	92.5834
VKORC1	1.02576	5.48298	16.6333	2.07419e-45	4.46519e-43	92.5519
TK1	2.00848	2.0545	16.5567	4.14059e-45	8.68309e-43	91.8658
CKAP4	1.04468	4.37806	16.5507	4.36941e-45	9.00765e-43	91.8124
HSPA5	1.07648	6.64476	16.5254	5.49149e-45	1.11322e-42	91.5855
ACTN1	2.07775	5.21646	16.5168	5.93552e-45	1.19329e-42	91.5084
CEP55	2.52597	#NAME?	16.5031	7.83278e-45	1.54911e-42	91.2346
ZYX	1.41312	6.1792	16.4813	8.17362e-45	1.60062e-42	91.1908
SRPX2	3.21101	1.22976	16.4797	8.29063e-45	1.60062e-42	91.1767
LRR1	1.18365	1.88947	16.4757	8.59689e-45	1.64668e-42	91.1407
NDRG2	-2.10113	8.55089	-16.3922	1.82557e-44	3.36431e-42	90.3933
ALDH2	-1.32092	6.53937	-16.3658	2.31725e-44	4.20668e-42	90.1566
CALR	1.00365	8.28694	16.3175	3.58101e-44	6.45272e-42	89.7246
GNG12	1.90342	3.72543	16.2726	5.36727e-44	9.39311e-42	89.323
SPOCD1	3.75135	2.80132	16.2678	5.60327e-44	9.73607e-42	89.2802
ITPKC	1.40289	2.87185	16.2632	5.84217e-44	1.00792e-41	89.2388
RCC1	1.31555	3.17016	16.2549	6.2971e-44	1.07876e-41	89.1644
ENHO	-2.33925	5.58178	-16.1702	1.34996e-43	2.26477e-41	88.4075
FSTL1	1.89866	4.95091	16.141	1.75607e-43	2.9259e-41	88.1465
VASP	1.35742	4.10029	16.1149	2.22148e-43	3.67617e-41	87.9132
WASF3	-1.48896	4.48689	-16.1121	2.2784e-43	3.74489e-41	87.8881
TAGLN2	2.12529	6.31695	16.0963	2.62538e-43	4.28624e-41	87.7474
LAMB1	2.25186	4.09554	16.0873	2.84861e-43	4.61969e-41	87.6664
PRDX4	1.0997	5.59965	16.0838	2.94009e-43	4.73646e-41	87.635
RCC2	1.0529	4.67226	16.077	3.12413e-43	4.99985e-41	87.5748
DLGAP5	2.76692	#NAME?	16.0934	3.34839e-43	5.32372e-41	87.5085
ADHFE1	-1.44498	3.45727	-16.0648	3.48846e-43	5.51041e-41	87.4653
CHEK2	1.49217	1.58002	16.046	4.13112e-43	6.48346e-41	87.2975
ANXA1	2.98855	5.62902	16.0129	5.56077e-43	8.616e-41	87.0025
COLGALT1	1.13678	4.52229	16.0014	6.17047e-43	9.50019e-41	86.8993
COL3A1	3.95475	3.61272	15.9875	6.99104e-43	1.06642e-40	86.7754
HLF	-2.03705	2.46395	-15.9871	7.01419e-43	1.06642e-40	86.7721
TEF	-1.31015	3.34012	-15.977	7.68088e-43	1.16053e-40	86.682
SLC26A2	1.4073	1.4288	15.9673	8.38349e-43	1.25887e-40	86.5951
RASL10A	-2.54984	3.25917	-15.9354	1.11704e-42	1.62933e-40	86.3103
TACC3	1.91747	3.22544	15.9288	1.18531e-42	1.69768e-40	86.2514
PLAU	2.81624	2.52945	15.9287	1.18641e-42	1.69768e-40	86.2505
PTBP1	1.0141	6.03699	15.9234	1.24405e-42	1.75675e-40	86.2034
SHCBP1	1.74896	1.30113	15.9229	1.24936e-42	1.75675e-40	86.1992
KIF4A	2.37162	1.04517	15.9101	1.4021e-42	1.9602e-40	86.0847
PTTG1	2.20526	4.09759	15.8681	2.0453e-42	2.76411e-40	85.71
FAM114A1	1.63492	2.88781	15.8583	2.23329e-42	3.00149e-40	85.6227
FAM20C	1.86364	4.92232	15.8574	2.25193e-42	3.00992e-40	85.6145
IGIP	-1.17666	3.45315	-15.8552	2.29745e-42	3.05398e-40	85.5946
SLC22A6	-2.82599	#NAME?	-16.1101	2.73807e-42	3.60091e-40	85.4464
ALDH5A1	-1.35861	3.9878	-15.8356	2.7385e-42	3.60091e-40	85.4203
KIF23	2.2193	1.33219	15.8323	2.82187e-42	3.69058e-40	85.3906
LDHA	1.80277	7.04646	15.821	3.12275e-42	4.06225e-40	85.29
CENPL	1.07326	1.77676	15.8001	3.76703e-42	4.87429e-40	85.1039
CD248	2.80891	2.16425	15.7815	4.45282e-42	5.73118e-40	84.9379
CLCF1	2.9724	0.240929	15.7709	4.89846e-42	6.27158e-40	84.8432
ITGA5	2.12738	3.38796	15.7591	5.44803e-42	6.90254e-40	84.7377
CDC6	1.77425	1.12757	15.7283	7.18066e-42	9.05061e-40	84.4636
TFPI	2.41465	2.58469	15.6995	9.29991e-42	1.15423e-39	84.207
VCL	1.17559	3.77909	15.6949	9.69101e-42	1.19667e-39	84.1661
COL6A2	2.95179	4.40177	15.6734	1.17563e-41	1.43711e-39	83.9744
KIRREL	1.52182	2.47375	15.6717	1.19303e-41	1.45109e-39	83.9598
CDKN3	1.86716	2.51492	15.6559	1.37479e-41	1.64818e-39	83.8191
GABRG1	-3.79952	#NAME?	-15.7006	1.48227e-41	1.76754e-39	83.7507
PHTF1	1.15525	2.81286	15.6349	1.65965e-41	1.9694e-39	83.6322
OSTC	1.1194	4.92554	15.6217	1.86951e-41	2.19699e-39	83.514
EMILIN1	2.01118	3.45218	15.6125	2.02998e-41	2.36274e-39	83.4323
GRWD1	1.00305	3.14766	15.5911	2.45938e-41	2.8489e-39	83.2419
SPRY1	1.98497	3.3769	15.5822	2.66385e-41	3.05664e-39	83.1626
KIF20A	2.59784	0.989074	15.5611	3.21783e-41	3.67497e-39	82.9751
ITGB3BP	1.17508	3.16428	15.5409	3.85708e-41	4.34386e-39	82.7953
FAM46A	1.68731	1.62518	15.5382	3.95115e-41	4.4293e-39	82.7714
LOX	3.23921	0.87831	15.5132	4.94118e-41	5.48855e-39	82.5495
DGCR6	-1.9479	4.53966	-15.4893	6.12273e-41	6.77007e-39	82.3367
SKA1	2.29293	#NAME?	15.4939	6.69248e-41	7.36658e-39	82.2503
C19orf40	1.26586	0.402636	15.4747	6.98096e-41	7.5812e-39	82.2065
SHC1	1.41802	4.77209	15.4698	7.29152e-41	7.88326e-39	82.1633
TGFB1I1	1.46233	3.51087	15.4554	8.29626e-41	8.92986e-39	82.0352
PRSS23	1.94249	4.31699	15.445	9.10993e-41	9.71965e-39	81.9424
GAS2L3	2.17597	0.94966	15.4296	1.0457e-40	1.11082e-38	81.8055
PINK1-AS	1.06212	0.426024	15.4097	1.2486e-40	1.3092e-38	81.6295
CD151	1.33304	6.13015	15.4061	1.29004e-40	1.34685e-38	81.5971
DCBLD2	1.48344	2.81567	15.396	1.41173e-40	1.45516e-38	81.5077
IKBIP	1.42654	2.55861	15.3838	1.57527e-40	1.61688e-38	81.3989
BICD1	1.09765	3.39497	15.3748	1.70744e-40	1.73787e-38	81.3189
HIST1H2BK	1.60861	4.06445	15.3653	1.85812e-40	1.88336e-38	81.235
TNC	2.25211	5.4345	15.3566	2.00973e-40	2.0202e-38	81.1572
ASF1B	2.11323	1.72393	15.3249	2.66771e-40	2.67045e-38	80.8761
MRC2	2.05559	4.41355	15.3244	2.67857e-40	2.67045e-38	80.8721
CASP6	1.21202	2.51978	15.3206	2.77154e-40	2.75185e-38	80.8382
KSR2	-2.93014	#NAME?	-15.3782	3.15891e-40	3.1039e-38	80.718
TMSB10	1.55355	9.90593	15.3058	3.16438e-40	3.1039e-38	80.7067
COL5A1	3.07746	1.79551	15.283	3.87931e-40	3.78988e-38	80.5045
HTRA3	2.8018	#NAME?	15.2819	4.43965e-40	4.28567e-38	80.3726
CCDC109B	2.01584	2.43648	15.2649	4.56014e-40	4.38458e-38	80.3441
MELK	2.49498	#NAME?	15.2694	4.96138e-40	4.73296e-38	80.2623
REEP4	1.12645	3.02461	15.2523	5.10342e-40	4.84944e-38	80.2324
SLC6A1	-1.73011	4.87128	-15.2513	5.15218e-40	4.87672e-38	80.2229
HSPG2	2.23207	3.15803	15.2399	5.70469e-40	5.37877e-38	80.1218
ADAM12	2.78691	0.740569	15.2333	6.0514e-40	5.66178e-38	80.0633
CCNB2	2.49178	#NAME?	15.2357	6.69936e-40	6.2084e-38	79.9643
PLP2	2.21588	3.90638	15.221	6.7546e-40	6.22395e-38	79.9542
SNRPB	1.05985	5.93047	15.2036	7.88677e-40	7.23976e-38	79.8004
NOX4	2.22062	0.377332	15.2	8.14332e-40	7.44716e-38	79.7687
STC1	3.4166	#NAME?	15.21	1.01581e-39	9.1861e-38	79.5542
KIAA0040	1.83702	2.04493	15.1591	1.17435e-39	1.05027e-37	79.4054
IGF2BP3	3.35787	#NAME?	15.1773	1.35683e-39	1.20902e-37	79.267
RGS16	2.13183	2.44271	15.14	1.39157e-39	1.23545e-37	79.237
SLC25A48	-2.94008	#NAME?	-15.1446	1.50903e-39	1.33002e-37	79.1585
TUB	-1.53029	3.62182	-15.1135	1.76372e-39	1.54332e-37	79.0018
LMNB2	1.15447	4.04132	15.1013	1.96634e-39	1.70225e-37	78.8939
PYGL	1.72316	3.75121	15.0977	2.03033e-39	1.75141e-37	78.8621
TPX2	2.13314	2.72463	15.09	2.17518e-39	1.86973e-37	78.7937
PDLIM1	2.38223	3.05953	15.0682	2.64195e-39	2.26296e-37	78.6008
SERP2	-1.36325	3.97014	-15.0583	2.88633e-39	2.455e-37	78.513
RBBP8	1.1386	3.40822	15.0569	2.92286e-39	2.47741e-37	78.5005
NDC80	2.39295	1.26322	15.0455	3.23553e-39	2.7329e-37	78.3997
SMS	1.14678	5.21476	15.0427	3.31584e-39	2.79104e-37	78.3753
FAM126A	1.29972	2.72568	15.0371	3.48631e-39	2.92441e-37	78.3256
CENPA	2.32807	#NAME?	15.0678	3.81033e-39	3.18523e-37	78.2435
CAMK2G	-1.26704	4.8329	-15.0017	4.78137e-39	3.96968e-37	78.0121
ATP8A1	-1.94794	3.12914	-14.9965	5.00747e-39	4.14247e-37	77.9663
SLC25A19	1.08571	2.75879	14.9961	5.02355e-39	4.14247e-37	77.9631
STIL	1.43464	0.545597	14.9715	6.25788e-39	5.14288e-37	77.7451
NNMT	3.80227	3.36555	14.956	7.18046e-39	5.88121e-37	77.6086
MSN	1.76862	5.81282	14.9184	1.00434e-38	8.11681e-37	77.2757
SOCS3	3.0514	3.08544	14.886	1.34013e-38	1.0759e-36	76.9895
ORC1	1.99399	-0.283071	14.8465	1.90354e-38	1.51822e-36	76.6412
RRM2	2.40344	2.65718	14.844	1.94687e-38	1.5477e-36	76.6189
MYH15	-1.83184	#NAME?	-14.8298	2.3378e-38	1.85242e-36	76.4384
LAMA4	1.56549	3.87905	14.817	2.4758e-38	1.94907e-36	76.3804
CAPN5	1.39112	4.12988	14.8155	2.50822e-38	1.96822e-36	76.3675
LDHD	-1.41927	2.22985	-14.7989	2.90762e-38	2.2743e-36	76.2209
ATF5	1.36088	3.73806	14.7923	3.08201e-38	2.40298e-36	76.1631
RAD51	1.85215	1.06001	14.7828	3.35559e-38	2.60793e-36	76.0787
RP11-1134I14.8	-1.41639	#NAME?	-14.7869	3.42442e-38	2.65295e-36	76.0596
EMP1	2.06836	4.98123	14.7778	3.50688e-38	2.7082e-36	76.035
PLK1	1.77987	2.42559	14.7715	3.7105e-38	2.85638e-36	75.979
GRAMD1B	-1.39631	2.74313	-14.7671	3.85668e-38	2.95955e-36	75.9406
MAP2K3	1.22281	3.11448	14.7482	4.56373e-38	3.48017e-36	75.7736
NEK6	1.26571	4.73838	14.7384	4.97798e-38	3.7842e-36	75.6874
CDCA4	1.34049	1.54288	14.7335	5.20154e-38	3.94183e-36	75.6438
TIMP1	3.58958	6.15258	14.7321	5.26622e-38	3.97845e-36	75.6315
YBX3	1.49833	5.22054	14.73	5.36333e-38	4.03927e-36	75.6134
SLC25A18	-1.63245	4.52701	-14.7294	5.39214e-38	4.04843e-36	75.6081
NRM	1.32162	3.09477	14.7177	5.98194e-38	4.47744e-36	75.5051
OSMR	1.99683	2.4671	14.7059	6.64133e-38	4.94058e-36	75.4013
ATP6V1G2	-1.82708	5.24627	-14.7049	6.70158e-38	4.97021e-36	75.3924
THRA	-1.23339	6.51852	-14.6968	7.20031e-38	5.32385e-36	75.3211
PLEKHA4	2.04269	3.78992	14.694	7.38707e-38	5.44539e-36	75.2957
PTGFRN	1.5608	3.70896	14.6911	7.57622e-38	5.56795e-36	75.2707
PLEKHG2	1.37641	3.60458	14.6826	8.17039e-38	5.96856e-36	75.1957
TUBA1C	2.06039	4.80237	14.6761	8.65987e-38	6.28836e-36	75.138
KCNIP3	-1.98822	3.71698	-14.6745	8.77958e-38	6.33745e-36	75.1244
SGSM1	-2.16311	0.475484	-14.671	9.05565e-38	6.51739e-36	75.0937
GADD45A	1.69555	5.01852	14.6532	1.06041e-37	7.56467e-36	74.937
C1orf85	1.1735	4.28981	14.6487	1.10355e-37	7.84938e-36	74.8975
SDC1	2.29699	1.088	14.6443	1.14751e-37	8.13831e-36	74.8587
CASP4	1.80527	3.21643	14.6393	1.20015e-37	8.44098e-36	74.8142
ENPEP	2.23758	0.591905	14.6392	1.2006e-37	8.44098e-36	74.8138
PPP1R1A	-2.59866	#NAME?	-14.633	1.34023e-37	9.3685e-36	74.7058
ASPM	2.53474	-0.0655822	14.6224	1.39381e-37	9.71513e-36	74.6658
ETNPPL	-3.5937	3.60887	-14.6165	1.46901e-37	1.02101e-35	74.6136
CASP2	1.00061	2.87834	14.5996	1.70659e-37	1.18275e-35	74.4649
PDPN	3.09665	3.95184	14.5964	1.75598e-37	1.21008e-35	74.4366
PLOD3	1.10991	4.95189	14.5811	2.01033e-37	1.38145e-35	74.3024
BCL2L12	1.52126	2.13049	14.5761	2.10219e-37	1.4405e-35	74.2581
IGF2BP2	2.8192	#NAME?	14.5817	2.11147e-37	1.4428e-35	74.2548
FKBP9	1.65842	4.55062	14.5706	2.20673e-37	1.49529e-35	74.2099
RDH10	1.98973	3.33851	14.5647	2.32446e-37	1.57069e-35	74.1583
NMI	1.37326	2.51819	14.562	2.38125e-37	1.60461e-35	74.1344
AP000330.8	2.40273	#NAME?	14.63	2.56284e-37	1.7222e-35	74.0745
ENG	1.32375	4.53251	14.5476	2.70632e-37	1.80863e-35	74.0074
CD58	1.58851	2.61229	14.5468	2.72437e-37	1.8157e-35	74.0008
PLOD2	1.57288	4.09284	14.5306	3.14611e-37	2.08535e-35	73.858
TGFBI	2.4771	4.95948	14.5275	3.23327e-37	2.13729e-35	73.8309
EFNB1	1.06037	2.77999	14.5242	3.33046e-37	2.18493e-35	73.8015
RP11-690D19.3	-1.23844	0.922855	-14.5241	3.33227e-37	2.18493e-35	73.801
GPX8	2.89686	0.896392	14.5164	3.56576e-37	2.33174e-35	73.7338
ANGPT2	2.36881	2.24767	14.5017	4.06236e-37	2.64227e-35	73.6044
BIRC5	2.44709	2.19515	14.5014	4.07461e-37	2.64317e-35	73.6014
RP11-253E3.3	2.13069	#NAME?	14.5057	4.13664e-37	2.67627e-35	73.5875
MYBL2	2.71591	#NAME?	14.4776	5.30291e-37	3.40366e-35	73.3411
ZNF28	1.05368	2.22074	14.4502	6.41273e-37	4.07301e-35	73.1515
CLIC4	1.14705	6.40663	14.4162	8.66057e-37	5.48638e-35	72.8533
ALDOC	-2.09762	7.80046	-14.4138	8.84307e-37	5.58744e-35	72.8327
TM4SF1	1.79305	3.71198	14.4097	9.17052e-37	5.77933e-35	72.7966
CCNA2	1.86938	1.587	14.3966	1.02981e-36	6.45648e-35	72.6815
CNN3	1.13401	7.86491	14.3939	1.05447e-36	6.5941e-35	72.658
TNFRSF1A	1.50804	5.35177	14.3743	1.25445e-36	7.76482e-35	72.4858
OLFML2B	1.90407	2.8982	14.3636	1.37844e-36	8.46765e-35	72.3922
GNAL	-2.07241	1.76132	-14.3567	1.46485e-36	8.97578e-35	72.3319
MYO1C	1.02427	3.23253	14.3493	1.56485e-36	9.56445e-35	72.2664
AMZ1	-2.03629	0.688892	-14.3436	1.64483e-36	1.0003e-34	72.217
C1R	2.2237	6.26616	14.3429	1.65488e-36	1.0039e-34	72.2109
ABCC8	-2.63574	2.76556	-14.3338	1.79331e-36	1.0798e-34	72.1312
CTPS1	1.05148	3.647	14.3329	1.80892e-36	1.08652e-34	72.1226
FAIM2	-1.55495	5.75663	-14.3315	1.83068e-36	1.09688e-34	72.1107
PPP1R18	1.14382	4.86516	14.3285	1.88061e-36	1.12402e-34	72.084
NID1	1.69027	3.69198	14.3243	1.95169e-36	1.16365e-34	72.0472
WDFY3-AS2	-1.36145	2.19178	-14.3114	2.18659e-36	1.30051e-34	71.9345
DNAJB1	1.136	5.97478	14.3091	2.23057e-36	1.32021e-34	71.9147
PVT1	2.22101	#NAME?	14.3096	2.46293e-36	1.45007e-34	71.8187
UNC80	-1.57335	1.56454	-14.2977	2.46784e-36	1.45007e-34	71.8144
GBE1	1.21638	3.53954	14.2952	2.52276e-36	1.47876e-34	71.7926
GNL2	1.00451	4.25409	14.2876	2.69732e-36	1.57729e-34	71.7262
EHD4	1.21278	2.67876	14.2811	2.85644e-36	1.66633e-34	71.6694
TTF2	1.06125	1.84036	14.2752	3.00996e-36	1.75168e-34	71.6174
UBE2C	2.53328	#NAME?	14.2663	3.42576e-36	1.98417e-34	71.4902
CDCA2	2.10969	#NAME?	14.2646	3.47975e-36	2.01065e-34	71.4747
CPEB3	-1.31091	0.956339	-14.2537	3.64e-36	2.09826e-34	71.4289
MFAP2	2.84229	#NAME?	14.2632	3.70528e-36	2.12582e-34	71.4135
FAM13C	-1.29563	3.567	-14.2519	3.69834e-36	2.12582e-34	71.4131
KIF1A	-1.61644	5.70749	-14.2473	3.8489e-36	2.19785e-34	71.3735
CORO6	-1.74752	1.59142	-14.246	3.89293e-36	2.21768e-34	71.3622
CRYZ	1.03517	3.79255	14.2442	3.95739e-36	2.244e-34	71.3459
BACE2	1.6146	2.75425	14.2415	4.05048e-36	2.28612e-34	71.3229
LINC00844	-2.54233	#NAME?	-14.2527	4.28037e-36	2.41028e-34	71.2715
PPP1R3E	-1.00576	3.05604	-14.2297	4.4969e-36	2.52637e-34	71.2191
CHEK1	1.37836	2.25634	14.2261	4.63975e-36	2.60061e-34	71.1881
PLAUR	2.2933	2.92089	14.2256	4.66401e-36	2.6082e-34	71.1829
ESM1	3.67122	#NAME?	14.2762	4.76789e-36	2.66018e-34	71.1713
REST	1.04578	1.88319	14.2189	4.94814e-36	2.74814e-34	71.1243
MMP9	4.50419	#NAME?	14.2365	5.7633e-36	3.18632e-34	70.9798
PDLIM7	1.40528	4.68198	14.1973	5.98243e-36	3.29997e-34	70.936
COL1A2	2.83964	4.65136	14.1955	6.07879e-36	3.34553e-34	70.9201
TRIP13	1.53416	1.29738	14.1863	6.59473e-36	3.61314e-34	70.8393
SPATS2L	1.06384	5.24854	14.175	7.28625e-36	3.96638e-34	70.7404
MYH7B	-1.51179	0.354684	-14.1749	7.28839e-36	3.96638e-34	70.7401
NCAPG	2.27099	1.10485	14.171	7.54338e-36	4.09599e-34	70.706
FAM83D	2.17152	0.616046	14.1642	8.01188e-36	4.34069e-34	70.6462
FKBP7	1.11981	2.5257	14.1499	9.08302e-36	4.88835e-34	70.5217
MRVI1	-1.4667	3.31274	-14.1438	9.58734e-36	5.11451e-34	70.4681
BUB1	2.04015	1.33726	14.1435	9.61259e-36	5.11676e-34	70.4655
BCAT1	2.00905	2.49847	14.1404	9.87455e-36	5.24472e-34	70.4388
VEGFA	2.70365	6.01869	14.1314	1.06958e-35	5.66856e-34	70.3596
MANF	1.0137	5.56346	14.124	1.14142e-35	6.03613e-34	70.2951
NAP1L3	-1.38079	4.46052	-14.1233	1.1488e-35	6.06198e-34	70.2887
TTC26	1.2091	1.37405	14.1226	1.15519e-35	6.08252e-34	70.2832
TMEM45A	1.53908	3.12467	14.1145	1.2405e-35	6.5176e-34	70.2125
LINC00263	-1.16336	1.58374	-14.0985	1.42799e-35	7.4384e-34	70.0729
FAM129A	1.88032	1.84143	14.0871	1.57875e-35	8.18861e-34	69.9733
SH3PXD2B	1.02641	3.49701	14.0613	1.9818e-35	1.02355e-33	69.7477
PHYHIPL	-1.94382	5.9102	-14.053	2.13103e-35	1.0983e-33	69.6757
CCDC18	1.33722	0.856957	14.0472	2.24407e-35	1.15411e-33	69.6244
EXOC3L2	2.85014	#NAME?	14.237	2.5668e-35	1.31176e-33	69.5294
CTHRC1	2.46528	1.84129	14.0359	2.47714e-35	1.26861e-33	69.5264
GNAO1	-1.49762	5.35697	-14.0238	2.75634e-35	1.40274e-33	69.4205
C8orf4	2.16563	3.37689	14.011	3.08335e-35	1.56262e-33	69.3092
FAM115C	1.84927	-0.322384	14.0051	3.24889e-35	1.64252e-33	69.2574
KLHL32	-2.11528	2.13516	-13.9961	3.51658e-35	1.7638e-33	69.1788
COL1A1	3.47125	3.72441	13.9933	3.60254e-35	1.8032e-33	69.1549
GRIN2C	-1.94034	1.40481	-13.9888	3.74784e-35	1.87207e-33	69.1156
NTSR2	-3.29199	#NAME?	-14.0211	4.1875e-35	2.0874e-33	69.0149
MYO1G	2.07316	0.10542	13.9729	4.31161e-35	2.1405e-33	68.9766
IFI30	2.33116	5.23744	13.9636	4.67559e-35	2.31175e-33	68.8962
NRP1	1.51838	3.89877	13.96	4.82882e-35	2.38267e-33	68.8643
BRINP1	-2.35462	2.60972	-13.9512	5.21318e-35	2.56712e-33	68.7883
ECT2	1.40104	2.40024	13.9494	5.29718e-35	2.60322e-33	68.7724
PIM1	1.24529	3.24439	13.9403	5.73747e-35	2.81391e-33	68.6932
TMEM2	1.32561	3.03795	13.9249	6.56875e-35	3.20866e-33	68.559
PTX3	3.15299	1.46686	13.9134	7.26925e-35	3.51554e-33	68.4585
CISH	1.75644	0.302447	13.9115	7.39107e-35	3.56737e-33	68.442
SCN3B	-2.50197	2.55096	-13.8988	8.26022e-35	3.96328e-33	68.3317
ITPK1	-1.00436	5.99845	-13.8896	8.9536e-35	4.27908e-33	68.2518
SCG3	-2.28946	5.95456	-13.8827	9.51317e-35	4.5376e-33	68.1916
CMTM4	-1.13358	4.01055	-13.8756	1.01191e-34	4.79838e-33	68.1304
CD63	1.13782	9.04201	13.8697	1.06582e-34	5.04419e-33	68.0789
MCF2	-2.53039	#NAME?	-13.8765	1.1575e-34	5.46745e-33	68.0005
KCNJ11	-2.30194	#NAME?	-13.8552	1.26843e-34	5.95674e-33	67.9074
CENPK	1.88407	1.50529	13.8422	1.35635e-34	6.35735e-33	67.8398
CXXC11	-3.05161	#NAME?	-13.8848	1.43961e-34	6.73463e-33	67.7913
IFI16	1.23337	5.48071	13.8326	1.47616e-34	6.87915e-33	67.7558
ADAM9	1.15294	5.17635	13.8322	1.48023e-34	6.88491e-33	67.7531
C12orf39	-2.81504	#NAME?	-13.8286	1.60138e-34	7.42004e-33	67.6762
CASP7	1.13439	2.35034	13.8092	1.81069e-34	8.32641e-33	67.5532
ZDHHC11B	-1.70903	2.41899	-13.7955	2.04199e-34	9.35471e-33	67.4339
SLCO1A2	-2.69801	#NAME?	-13.7873	2.40723e-34	1.0966e-32	67.2731
SERPINE1	3.07155	3.35426	13.7759	2.42495e-34	1.1026e-32	67.2635
NTNG2	-1.40625	2.63937	-13.7694	2.56575e-34	1.16445e-32	67.2075
RP5-1119A7.17	-3.50049	#NAME?	-13.8909	2.63763e-34	1.19484e-32	67.2065
RP11-61L23.2	2.19298	#NAME?	13.7749	2.68328e-34	1.21326e-32	67.1654
CLSPN	1.97623	0.408042	13.7606	2.77044e-34	1.24573e-32	67.1313
NEIL3	2.28737	#NAME?	13.7723	2.87472e-34	1.29023e-32	67.0983
PROS1	1.39706	3.64652	13.7528	2.9664e-34	1.32648e-32	67.0635
FHL3	1.10693	3.57669	13.7508	3.01875e-34	1.34742e-32	67.0462
CHI3L1	4.70065	6.52385	13.7347	3.47631e-34	1.54315e-32	66.9062
IGFBP4	1.70277	4.76978	13.7332	3.52358e-34	1.56129e-32	66.8928
GRIN3A	-2.64356	-0.863131	-13.7281	3.68389e-34	1.62935e-32	66.8487
ADAMTS7	1.783	0.225822	13.7268	3.72403e-34	1.64412e-32	66.8379
IL17D	-1.4729	5.5115	-13.7163	4.08254e-34	1.79913e-32	66.7468
PLEK2	2.09156	#NAME?	13.7776	4.21373e-34	1.85358e-32	66.7299
MCF2L2	-1.68132	1.82923	-13.7094	4.33859e-34	1.90507e-32	66.6864
BGN	1.95103	5.51717	13.6907	5.10578e-34	2.23387e-32	66.5249
HSPA6	2.60047	1.22911	13.6883	5.21377e-34	2.27702e-32	66.5042
ELK3	1.17353	3.01101	13.6753	5.8444e-34	2.53876e-32	66.3909
CBX7	-1.14444	3.7732	-13.6701	6.11267e-34	2.65057e-32	66.3464
TMEM106C	1.04636	5.14661	13.661	6.61895e-34	2.84978e-32	66.2675
SERTAD1	1.24889	2.27638	13.6575	6.82385e-34	2.93281e-32	66.2372
PLSCR1	1.44091	4.49334	13.6554	6.95188e-34	2.98256e-32	66.2188
AURKB	2.17278	#NAME?	13.6594	7.01844e-34	3.00054e-32	66.2105
DSN1	1.01292	2.51647	13.6538	7.04933e-34	3.00846e-32	66.205
FCGBP	2.70371	2.54593	13.651	7.22456e-34	3.07784e-32	66.1806
2022-09-03	-1.67048	5.51423	-13.6449	7.62077e-34	3.24096e-32	66.1277
OLFML2A	1.80163	1.22461	13.644	7.68101e-34	3.26088e-32	66.1199
PCNA	1.00052	5.62229	13.642	7.81322e-34	3.31122e-32	66.1029
MYD88	1.28425	3.29723	13.6278	8.84837e-34	3.73042e-32	65.9795
PLEKHB1	-1.42225	7.68637	-13.6259	8.99032e-34	3.78371e-32	65.9638
LMNB1	1.69938	3.83859	13.6174	9.68474e-34	4.06893e-32	65.89
CALN1	-3.04258	#NAME?	-13.6062	1.1677e-33	4.88065e-32	65.7068
NAMPTL	2.07751	1.17666	13.591	1.21982e-33	5.08978e-32	65.6611
BMP1	1.10893	3.57451	13.5891	1.23926e-33	5.16204e-32	65.6454
ST14	2.07177	1.16828	13.5869	1.26389e-33	5.25562e-32	65.6259
ADARB2	-2.32378	1.52809	-13.5822	1.31644e-33	5.4555e-32	65.5855
JUN	1.27214	6.29244	13.5777	1.36983e-33	5.66709e-32	65.5461
CAV1	1.93954	4.00904	13.5771	1.37637e-33	5.68448e-32	65.5413
PDZD4	-1.47685	5.71675	-13.5755	1.39588e-33	5.75527e-32	65.5274
MAP7D3	1.04191	1.46491	13.5709	1.45274e-33	5.97958e-32	65.4878
TMSB4X	1.14794	11.3285	13.55	1.74339e-33	7.16379e-32	65.3069
ARPP21	-2.08033	3.02685	-13.5452	1.81781e-33	7.45699e-32	65.2654
DRAXIN	2.12882	0.733905	13.5441	1.83529e-33	7.51605e-32	65.2559
S100A11	1.94106	6.67322	13.5432	1.85009e-33	7.56391e-32	65.248
NSG2	-3.03917	4.32836	-13.5405	1.893e-33	7.71342e-32	65.2252
RCAN1	1.54515	5.90792	13.5388	1.92138e-33	7.81597e-32	65.2105
ARID5A	1.17928	3.8813	13.5315	2.04799e-33	8.30322e-32	65.1472
SAT1	1.27343	7.77496	13.5256	2.1564e-33	8.72823e-32	65.096
UBALD2	1.00026	5.37065	13.5216	2.23159e-33	9.01756e-32	65.062
MYH9	1.02225	5.39573	13.5162	2.34078e-33	9.42743e-32	65.0147
MLF1IP	1.91546	2.25026	13.5159	2.34672e-33	9.43574e-32	65.0122
EMILIN2	1.94871	1.76789	13.5132	2.40094e-33	9.63785e-32	64.9895
NAMPT	1.9721	5.57927	13.512	2.42715e-33	9.727e-32	64.9787
GNS	1.01518	4.77954	13.5046	2.58778e-33	1.03197e-31	64.9152
MYO1B	1.5552	3.16691	13.5016	2.65815e-33	1.0583e-31	64.8886
MYCBP	1.18536	2.2959	13.5007	2.67881e-33	1.06478e-31	64.8809
LMNA	1.12085	5.61862	13.5005	2.68335e-33	1.06485e-31	64.8792
TTK	2.12202	0.526111	13.4993	2.71133e-33	1.0742e-31	64.8689
FOSL2	1.53252	3.55802	13.4984	2.73188e-33	1.08058e-31	64.8614
RUNDC3A	-2.00143	5.15255	-13.4967	2.77354e-33	1.09528e-31	64.8464
RP11-124N14.3	2.11076	#NAME?	13.5884	2.99912e-33	1.18053e-31	64.7926
UNC79	-1.90088	1.14	-13.4854	3.06055e-33	1.20082e-31	64.7488
RP13-514E23.1	-1.60505	1.29506	-13.4808	3.18487e-33	1.24759e-31	64.7093
LINC00641	-1.14906	3.21129	-13.4624	3.73805e-33	1.46193e-31	64.5504
ANXA5	1.11989	7.54909	13.4578	3.88842e-33	1.5183e-31	64.5113
GBP1	1.98825	3.75668	13.432	4.86815e-33	1.89188e-31	64.2885
ZBTB42	1.37019	0.316257	13.4248	5.1831e-33	2.01091e-31	64.2263
HIP1R	-1.43889	5.17407	-13.4244	5.20242e-33	2.01519e-31	64.2226
RHOJ	1.40348	2.88185	13.423	5.26664e-33	2.03682e-31	64.2104
MT-RNR2	-1.08964	12.9813	-13.4158	5.60208e-33	2.16311e-31	64.1492
TNFAIP6	2.40143	#NAME?	13.4182	5.97914e-33	2.30505e-31	64.087
NRG3	-2.21361	1.84533	-13.4035	6.23389e-33	2.39946e-31	64.0432
MAPK8IP2	-1.6922	4.05553	-13.4016	6.34235e-33	2.4335e-31	64.0261
SLC43A3	1.70579	3.06579	13.39	7.01434e-33	2.68288e-31	63.9262
CRTAC1	-2.51535	2.95979	-13.3891	7.06743e-33	2.69894e-31	63.9188
LXN	1.657	1.81619	13.3862	7.24535e-33	2.76255e-31	63.8941
PPIC	1.55723	2.54576	13.379	7.71653e-33	2.92957e-31	63.8316
CKS2	1.51109	4.43461	13.3789	7.71952e-33	2.92957e-31	63.8312
TCF19	1.32369	1.86885	13.3749	7.99579e-33	3.02968e-31	63.7964
COL6A1	1.5621	6.06691	13.3708	8.28614e-33	3.12995e-31	63.761
RP11-479G22.8	1.58678	#NAME?	13.3788	8.7759e-33	3.30468e-31	63.7077
CDH11	1.19433	4.72594	13.3627	8.89079e-33	3.33761e-31	63.6911
ITGA4	1.86347	0.98813	13.3621	8.93203e-33	3.34793e-31	63.6865
MARVELD1	1.56896	2.15792	13.361	9.02015e-33	3.37575e-31	63.6768
HMMR	1.80962	0.722043	13.353	9.67093e-33	3.61375e-31	63.6077
EMP3	2.6762	4.29937	13.3503	9.89858e-33	3.69314e-31	63.5846
NEK2	2.12253	0.855386	13.3467	1.02113e-32	3.80399e-31	63.5538
METTL7B	2.76484	3.17408	13.345	1.03626e-32	3.85445e-31	63.5392
SLC24A4	-2.29237	0.536629	-13.3448	1.03836e-32	3.85637e-31	63.5372
MAP3K7CL	1.93354	1.76808	13.3386	1.0957e-32	4.06311e-31	63.4839
UGCG	1.0494	3.15497	13.3301	1.17941e-32	4.3536e-31	63.4109
MYL12A	1.4264	5.92152	13.3288	1.1926e-32	4.39563e-31	63.3999
NDE1	1.10539	3.80907	13.317	1.32156e-32	4.84891e-31	63.298
BCL3	1.79776	2.48469	13.3153	1.34098e-32	4.91276e-31	63.2836
CFI	2.2445	3.52643	13.313	1.36809e-32	5.00454e-31	63.2637
ITGA1	1.65883	1.855	13.3087	1.4205e-32	5.18843e-31	63.2264
PLXND1	1.23575	5.37262	13.3046	1.47078e-32	5.35601e-31	63.1919
TOR4A	1.18905	0.806869	13.3044	1.47405e-32	5.35989e-31	63.1897
JPH3	-2.99957	2.33561	-13.3007	1.52147e-32	5.51583e-31	63.1583
TSPAN7	-1.34598	7.28982	-13.3002	1.52838e-32	5.53266e-31	63.1538
HPSE2	-2.93153	#NAME?	-13.4451	1.64303e-32	5.90375e-31	63.1188
GRN	1.05118	6.35928	13.2931	1.625e-32	5.86494e-31	63.0931
PAQR6	-1.66551	5.76309	-13.2925	1.63442e-32	5.88267e-31	63.0873
FILIP1L	1.5245	3.05609	13.2925	1.63475e-32	5.88267e-31	63.0871
KIF14	2.05046	#NAME?	13.2938	1.68433e-32	6.03432e-31	63.0587
SCD	-1.45431	7.08402	-13.287	1.7133e-32	6.12908e-31	63.0406
STK17A	1.15168	3.75348	13.2816	1.79667e-32	6.40847e-31	62.9935
CENPN	1.32091	2.64251	13.2793	1.83281e-32	6.52781e-31	62.9737
KLF6	1.05694	4.42591	13.2761	1.88442e-32	6.7018e-31	62.9462
ERBB4	-1.63883	1.18905	-13.2686	2.01071e-32	7.13009e-31	62.8818
CARD16	1.88122	3.00497	13.2626	2.1182e-32	7.50034e-31	62.8302
S100A4	2.32549	3.74436	13.2612	2.14266e-32	7.57593e-31	62.8188
CENPF	2.12985	2.48957	13.252	2.32114e-32	8.18802e-31	62.7395
ULBP2	1.63077	0.0770451	13.2519	2.32251e-32	8.18802e-31	62.7389
LINC00320	-2.7025	#NAME?	-13.2689	2.36651e-32	8.33108e-31	62.7252
CASKIN1	-1.90968	2.74215	-13.2427	2.51652e-32	8.84638e-31	62.6593
RAB42	2.01277	0.646545	13.2248	2.93826e-32	1.02844e-30	62.5057
PPP2R2C	-2.48904	3.09307	-13.2037	3.52555e-32	1.22693e-30	62.325
FAAH	-1.36651	2.91812	-13.198	3.70239e-32	1.28663e-30	62.2765
UBE2S	1.14236	5.42971	13.1956	3.78193e-32	1.3124e-30	62.2554
GINS1	1.33932	1.62255	13.1906	3.94911e-32	1.36846e-30	62.2125
FZD1	1.11251	2.32231	13.187	4.07351e-32	1.40556e-30	62.1817
IQGAP3	2.04293	0.663691	13.1785	4.38304e-32	1.50384e-30	62.1091
HLX	1.41746	1.74604	13.1776	4.41656e-32	1.5132e-30	62.1015
MSR1	2.08765	3.4978	13.1774	4.42649e-32	1.51447e-30	62.0993
POLD1	1.10273	3.04924	13.1724	4.62136e-32	1.5745e-30	62.0566
POSTN	4.67417	#NAME?	13.2578	4.76976e-32	1.62279e-30	62.0481
ZWILCH	1.00165	2.01297	13.1598	5.15227e-32	1.74803e-30	61.9488
SLC16A3	1.78871	3.64601	13.1562	5.31725e-32	1.8015e-30	61.9175
RAD54L	1.46191	0.934681	13.152	5.51044e-32	1.86435e-30	61.8821
GLUD1	-1.1345	6.79258	-13.1367	6.29151e-32	2.11977e-30	61.7507
LATS2	1.32564	1.03874	13.1291	6.71583e-32	2.2596e-30	61.686
ARHGEF26-AS1	-1.50747	3.27321	-13.1186	7.35445e-32	2.46764e-30	61.5959
KIAA1755	-1.15931	3.39271	-13.1046	8.30144e-32	2.78155e-30	61.4758
SLC7A14	-2.56113	0.873435	-13.0989	8.72065e-32	2.918e-30	61.4269
CTB-25B13.12	1.16445	2.11473	13.0962	8.92697e-32	2.98293e-30	61.4037
TEAD2	1.61901	2.26503	13.0881	9.56843e-32	3.18851e-30	61.3349
TNFAIP8	1.65384	1.14037	13.083	9.99798e-32	3.3227e-30	61.2914
EVA1B	1.33063	3.38708	13.0813	1.01466e-31	3.36044e-30	61.2768
KDELR3	1.97668	#NAME?	13.0841	1.031e-31	3.40761e-30	61.2622
CSMD3	-2.7062	#NAME?	-13.0911	1.18626e-31	3.90487e-30	61.1294
RTN1	-2.10637	6.21142	-13.0595	1.22541e-31	4.02285e-30	61.0896
ATP9A	-1.13517	5.04644	-13.0437	1.40401e-31	4.59677e-30	60.9547
FKBP10	1.33354	5.63322	13.0411	1.43509e-31	4.69219e-30	60.933
RASGRF1	-2.59363	1.48988	-13.0403	1.44493e-31	4.70556e-30	60.9262
PRR11	1.35791	2.1963	13.0332	1.53685e-31	4.99806e-30	60.8651
HSD3B7	1.24955	2.02866	13.0294	1.58724e-31	5.14817e-30	60.8331
FUT9	-2.3035	#NAME?	-13.0171	1.83462e-31	5.91897e-30	60.6907
KCNJ10	-1.57838	5.1686	-13.0024	2.00339e-31	6.45491e-30	60.6022
STEAP3	2.24218	2.43366	12.9853	2.32093e-31	7.44842e-30	60.4563
SLC22A17	-1.00697	6.60202	-12.985	2.32706e-31	7.45826e-30	60.4537
TMEM71	1.96752	#NAME?	12.9937	2.33321e-31	7.46811e-30	60.4536
EFNB2	1.39877	2.69947	12.983	2.36848e-31	7.57103e-30	60.4362
AC003102.3	-1.7445	#NAME?	-12.9825	2.56902e-31	8.19056e-30	60.3582
CALHM2	1.03028	2.76799	12.9663	2.73325e-31	8.70275e-30	60.2942
MCM8	1.14782	1.12611	12.9623	2.82826e-31	8.98177e-30	60.2603
WDHD1	1.12076	1.12282	12.9554	3.00266e-31	9.4984e-30	60.201
NAP1L2	-2.01663	2.62154	-12.946	3.25619e-31	1.02604e-29	60.1206
PSD	-1.83443	4.27213	-12.9393	3.44885e-31	1.08534e-29	60.0636
MMD2	-2.72481	#NAME?	-12.9591	3.53119e-31	1.10838e-29	60.0466
POC1A	1.26904	1.37814	12.9326	3.65365e-31	1.14387e-29	60.0064
AFAP1L1	1.37972	1.76482	12.9315	3.68805e-31	1.15168e-29	59.9971
CPE	-1.45056	8.46705	-12.9304	3.72227e-31	1.15951e-29	59.988
FOXM1	1.91564	2.89171	12.9304	3.72266e-31	1.15951e-29	59.9879
CD163	2.68157	4.01954	12.9168	4.18478e-31	1.30178e-29	59.8719
SGOL2	1.21633	1.1192	12.9155	4.23206e-31	1.3148e-29	59.8607
KBTBD11	-1.40948	3.2319	-12.9149	4.25154e-31	1.31917e-29	59.8562
ADD3	-1.04236	5.88427	-12.9121	4.35685e-31	1.35012e-29	59.8319
ANTXR2	1.28593	3.00027	12.9093	4.46202e-31	1.38095e-29	59.8083
ST8SIA4	1.23018	1.27025	12.9062	4.58375e-31	1.41683e-29	59.7816
KCNE3	1.52984	1.41773	12.9049	4.63618e-31	1.43121e-29	59.7703
AC010441.1	1.63847	3.46816	12.9017	4.76424e-31	1.46517e-29	59.7433
PARPBP	1.32477	0.702897	12.8977	4.92977e-31	1.51416e-29	59.7094
BTN2A2	1.05183	2.7217	12.8837	5.55992e-31	1.70341e-29	59.5901
ARHGAP18	1.35434	2.14951	12.8834	5.57337e-31	1.70538e-29	59.5878
CASP1	1.37234	3.47849	12.878	5.84026e-31	1.78256e-29	59.5414
C15orf59	-1.63064	4.93487	-12.8762	5.93041e-31	1.80781e-29	59.5262
PTRF	1.60976	4.39072	12.875	5.99099e-31	1.82399e-29	59.5161
SLC4A7	1.02215	2.15238	12.873	6.09392e-31	1.85301e-29	59.4992
TMEM151B	-2.3188	2.1838	-12.8677	6.38066e-31	1.93295e-29	59.4536
CAB39L	-1.00396	3.62651	-12.8519	7.30503e-31	2.20201e-29	59.3195
RAD51AP1	1.49947	1.88775	12.846	7.6813e-31	2.30971e-29	59.2697
CYP17A1-AS1	-1.99237	#NAME?	-12.9747	8.41045e-31	2.51105e-29	59.218
NRSN1	-2.01444	3.22218	-12.8368	8.31828e-31	2.48894e-29	59.1907
DBF4	1.20963	2.48416	12.8354	8.41283e-31	2.51105e-29	59.1795
PPP1R15A	1.19805	4.22586	12.8262	9.10448e-31	2.70422e-29	59.1012
RP11-285F16.1	-1.74204	#NAME?	-12.9381	9.58425e-31	2.83979e-29	59.0836
AKAP2	1.11838	3.08781	12.8132	1.01779e-30	3.00836e-29	58.9907
SNAP91	-2.77257	#NAME?	-12.8149	1.04159e-30	3.07123e-29	58.9691
NALCN	-1.79177	2.20889	-12.796	1.17938e-30	3.45241e-29	58.8446
CDC25C	1.87584	#NAME?	12.8062	1.20858e-30	3.52939e-29	58.8242
MPZL2	2.12387	#NAME?	12.7977	1.20671e-30	3.52818e-29	58.8232
ARL4C	1.56131	4.00506	12.7895	1.24713e-30	3.62891e-29	58.7892
ITPRIPL2	1.06837	2.03832	12.7867	1.27725e-30	3.7121e-29	58.7656
RP1-261G23.7	3.32508	#NAME?	12.8645	1.38069e-30	3.99841e-29	58.7132
HAS2	2.16985	1.07105	12.7741	1.42316e-30	4.11161e-29	58.6583
C8orf46	-1.32356	4.8268	-12.7667	1.5161e-30	4.37492e-29	58.5956
WDR62	1.66707	0.450539	12.7656	1.53008e-30	4.41005e-29	58.5865
CACNG2	-3.18472	#NAME?	-12.873	1.65118e-30	4.73106e-29	58.5447
ZNF217	1.1705	1.9208	12.7604	1.60064e-30	4.6025e-29	58.5418
KANK2	1.15454	4.10328	12.7561	1.66028e-30	4.75154e-29	58.5055
CNRIP1	-1.06561	5.01924	-12.7518	1.72218e-30	4.92287e-29	58.4693
RP11-74E22.4	-2.12022	#NAME?	-12.9516	2.02552e-30	5.73606e-29	58.3679
PSD2	-1.88827	4.20387	-12.7387	1.92704e-30	5.48272e-29	58.3578
LINC00882	-1.22799	1.91549	-12.734	2.00554e-30	5.68612e-29	58.3182
HPCAL4	-2.66017	2.45394	-12.7291	2.09101e-30	5.91465e-29	58.2769
RNASE2	2.3471	#NAME?	12.7359	2.28583e-30	6.44322e-29	58.1937
AMER2	-1.87342	3.84117	-12.717	2.32015e-30	6.52486e-29	58.1738
HAUS8	1.03206	2.33931	12.7128	2.4039e-30	6.737e-29	58.1386
OMG	-2.05941	#NAME?	-12.7125	2.50081e-30	6.99249e-29	58.1007
CKAP2L	2.0093	0.551576	12.6969	2.75448e-30	7.67531e-29	58.0037
TREM1	3.08017	#NAME?	12.7275	2.84905e-30	7.91163e-29	57.9807
ADAM19	1.4315	1.25176	12.6879	2.9745e-30	8.23182e-29	57.9275
BUB1B	1.85867	1.4438	12.6875	2.98652e-30	8.25568e-29	57.9235
ELF4	1.41427	0.581547	12.6794	3.19945e-30	8.83425e-29	57.8552
OLFML3	1.32294	4.58164	12.6787	3.21717e-30	8.8731e-29	57.8497
CCNF	1.10375	1.16218	12.6721	3.40516e-30	9.37035e-29	57.7935
PNMAL2	-1.36902	2.00801	-12.6669	3.55833e-30	9.78079e-29	57.7498
ISG20	1.80309	2.08896	12.6643	3.64057e-30	9.98426e-29	57.7272
SERTAD3	1.0606	2.87242	12.6603	3.76519e-30	1.02797e-28	57.6938
C7orf41	-1.50671	6.12022	-12.6568	3.8817e-30	1.05859e-28	57.6636
NUSAP1	2.0285	3.41554	12.6444	4.31352e-30	1.1711e-28	57.559
COL18A1	1.45506	4.46824	12.6307	4.84945e-30	1.3093e-28	57.4429
SGOL1	2.01531	#NAME?	12.6369	5.11784e-30	1.37413e-28	57.3935
MT-RNR1	-1.2241	11.5402	-12.6242	5.12617e-30	1.37485e-28	57.3879
ALDH6A1	-1.09891	4.42047	-12.6167	5.46317e-30	1.46362e-28	57.3248
GBP2	2.03025	4.07571	12.6165	5.47453e-30	1.46505e-28	57.3228
NOTCH3	1.1832	3.68242	12.6095	5.81186e-30	1.55362e-28	57.2635
CD44	1.99058	6.08834	12.6039	6.09132e-30	1.61766e-28	57.2169
GPRC5B	-1.0598	7.28639	-12.6008	6.25554e-30	1.65946e-28	57.1906
ABCC3	3.07031	#NAME?	12.604	6.30525e-30	1.67082e-28	57.184
ABAT	-1.33361	6.15133	-12.5979	6.41307e-30	1.69755e-28	57.1659
HDAC11	-1.03046	4.19714	-12.5816	7.3684e-30	1.94407e-28	57.0283
SUSD2	1.70943	0.742164	12.5751	7.79229e-30	2.05008e-28	56.9728
IER5L	1.39221	2.71696	12.5731	7.92354e-30	2.08151e-28	56.9563
CA4	-1.89584	1.96487	-12.5727	7.95257e-30	2.08689e-28	56.9526
SPON2	2.21435	2.4914	12.5718	8.01299e-30	2.10048e-28	56.9451
TTYH3	1.0115	5.47093	12.5653	8.4678e-30	2.21492e-28	56.8904
HIST1H2AG	1.77845	#NAME?	12.5889	8.56841e-30	2.23883e-28	56.8866
CENPE	1.79963	0.0430499	12.5605	8.82432e-30	2.30322e-28	56.8495
SYT9	-2.04223	#NAME?	-12.5752	8.95844e-30	2.33572e-28	56.8398
BZRAP1	-1.56746	4.08449	-12.5568	9.10592e-30	2.37163e-28	56.8184
AC004019.13	-1.9027	#NAME?	-12.5787	9.3414e-30	2.42517e-28	56.801
CDCA3	1.48001	2.47742	12.5538	9.33816e-30	2.42517e-28	56.7934
TGFB2	2.01862	3.32837	12.5462	9.96279e-30	2.58099e-28	56.7292
AGTRAP	1.05142	4.42033	12.5392	1.05773e-29	2.73436e-28	56.6699
ARAP3	1.56619	2.23442	12.5375	1.07254e-29	2.76971e-28	56.6561
SH3GL2	-2.56941	#NAME?	-12.5366	1.11887e-29	2.88321e-28	56.6155
PTPRT	-3.04467	#NAME?	-12.5445	1.12267e-29	2.8869e-28	56.6148
DPY19L1	1.05918	4.11583	12.5323	1.12119e-29	2.88615e-28	56.6122
SLC25A27	-1.26248	3.55043	-12.5284	1.15927e-29	2.97786e-28	56.5791
AIM1	1.8859	-0.449305	12.5277	1.16621e-29	2.99253e-28	56.5731
DUSP26	-2.00849	3.31218	-12.5194	1.25113e-29	3.20706e-28	56.5035
THBD	2.17651	0.811688	12.5183	1.26313e-29	3.23442e-28	56.494
TOP2A	2.30996	3.07031	12.518	1.2667e-29	3.24015e-28	56.4912
PKMP3	-1.2708	#NAME?	-12.5246	1.28324e-29	3.27901e-28	56.481
CHAF1B	1.50707	0.422254	12.5094	1.36307e-29	3.47205e-28	56.4185
SERINC2	1.90004	0.882139	12.5083	1.37488e-29	3.49847e-28	56.41
SNAI2	1.90339	1.21171	12.5053	1.41041e-29	3.58511e-28	56.3847
CDCA7L	1.41787	3.62925	12.5021	1.44978e-29	3.68135e-28	56.3574
PCOLCE	1.85028	3.87561	12.4932	1.56426e-29	3.94732e-28	56.2821
DGCR5	-1.61757	#NAME?	-12.4951	1.59301e-29	4.01571e-28	56.2653
CYS1	-1.43077	0.283102	-12.4841	1.68981e-29	4.2509e-28	56.2055
IL1RAP	1.69068	2.72859	12.4825	1.71332e-29	4.30559e-28	56.1918
DOCK3	-1.39656	2.00663	-12.4673	1.94898e-29	4.86765e-28	56.0641
KCTD4	-2.39462	#NAME?	-12.5106	1.98907e-29	4.95251e-28	56.0587
C1QTNF6	1.34691	2.03827	12.4549	2.16481e-29	5.37359e-28	55.96
CDH22	-2.43273	#NAME?	-12.4536	2.26407e-29	5.60282e-28	55.9169
TMOD2	-1.06956	4.40891	-12.4495	2.26665e-29	5.6035e-28	55.9144
PVRL2	1.1315	4.44336	12.4487	2.2831e-29	5.63844e-28	55.9073
COL8A1	3.1649	#NAME?	12.4469	2.39658e-29	5.9127e-28	55.8605
NCAPH	1.76034	1.5553	12.4421	2.41476e-29	5.95153e-28	55.8517
FCGR2A	1.68139	4.33178	12.4302	2.67155e-29	6.55123e-28	55.7515
TYMP	2.03518	3.8063	12.426	2.76772e-29	6.77339e-28	55.7165
ITPRIPL1	1.60123	#NAME?	12.4234	2.92493e-29	7.14375e-28	55.663
KIAA1644	-2.83172	#NAME?	-12.4233	2.92969e-29	7.14821e-28	55.6614
MXRA5	2.33627	0.344002	12.4153	3.02909e-29	7.35386e-28	55.627
LOXL3	1.11206	3.1493	12.4122	3.11192e-29	7.5324e-28	55.6003
FAM19A5	-1.50017	4.54894	-12.4113	3.13608e-29	7.58332e-28	55.5926
CASP8	1.22012	1.88104	12.4032	3.35693e-29	8.10931e-28	55.5252
PAIP2B	-1.86123	1.88066	-12.402	3.39182e-29	8.18545e-28	55.5149
PTP4A3	1.17194	4.53528	12.3964	3.55621e-29	8.57367e-28	55.468
MYOF	1.44713	2.49223	12.3937	3.6379e-29	8.76195e-28	55.4455
GPR65	2.0321	#NAME?	12.3884	3.93676e-29	9.47236e-28	55.3686
RPS6KA5	-1.12143	1.539	-12.3833	3.97348e-29	9.55127e-28	55.3581
TYMS	1.55037	4.22669	12.3784	4.14438e-29	9.95224e-28	55.3163
LUM	2.72997	2.69561	12.3752	4.25729e-29	1.02004e-27	55.2897
PWAR6	-1.601	2.63188	-12.3751	4.26028e-29	1.02004e-27	55.289
TMEM159	1.22877	2.02815	12.372	4.37571e-29	1.04664e-27	55.2625
IGFBP7	1.25042	8.08666	12.3661	4.59842e-29	1.0956e-27	55.2133
CTSC	1.62114	4.7596	12.3616	4.77639e-29	1.13578e-27	55.1756
LOXL1	2.33589	1.87839	12.359	4.88436e-29	1.15919e-27	55.1535
PRC1	1.48235	3.66973	12.3588	4.8907e-29	1.15956e-27	55.1522
DEPDC1B	1.76558	0.366624	12.3572	4.95927e-29	1.17382e-27	55.1384
SLC25A24	1.37723	1.54747	12.3572	4.96049e-29	1.17382e-27	55.1382
KYNU	1.69191	#NAME?	12.3585	5.06872e-29	1.1971e-27	55.1181
DOK3	1.26147	2.58293	12.3533	5.12423e-29	1.20904e-27	55.106
KCNB1	-2.01404	1.61044	-12.326	6.45779e-29	1.51927e-27	54.8767
CENPI	1.5172	-0.0609502	12.3257	6.47239e-29	1.52123e-27	54.8745
SEMA3F	1.79351	1.2121	12.3193	6.83673e-29	1.60376e-27	54.8202
TMEM255B	1.39706	1.46408	12.3135	7.17762e-29	1.68211e-27	54.772
REPS2	-1.76133	1.90826	-12.309	7.45551e-29	1.74387e-27	54.7343
DYRK3	1.25629	1.66419	12.301	7.97511e-29	1.86057e-27	54.6676
ADCY5	-1.34245	2.81523	-12.2959	8.32672e-29	1.94019e-27	54.6248
CHRNA9	3.3477	#NAME?	12.4947	9.06446e-29	2.10403e-27	54.6068
MFSD4	-1.51427	2.17373	-12.2907	8.70333e-29	2.026e-27	54.581
TBC1D1	1.01617	4.73605	12.2889	8.83908e-29	2.05564e-27	54.5656
TES	1.44719	1.481	12.2833	9.26397e-29	2.14829e-27	54.5191
DUSP6	1.4305	4.54889	12.2816	9.40289e-29	2.17842e-27	54.5044
STXBP6	-1.727	2.03413	-12.2809	9.45715e-29	2.18891e-27	54.4987
HEXB	1.05358	5.26707	12.2758	9.87398e-29	2.28105e-27	54.4559
LIF	2.8375	#NAME?	12.2776	1.00443e-28	2.3182e-27	54.4403
NID2	1.27107	2.89985	12.2664	1.06907e-28	2.46503e-27	54.3771
TNR	-2.86281	3.66984	-12.2642	1.08886e-28	2.50829e-27	54.359
SP100	1.33824	3.73077	12.2631	1.0986e-28	2.52834e-27	54.3501
EHD2	1.27228	3.66289	12.2612	1.1164e-28	2.56687e-27	54.3342
TMEM254-AS1	-1.11531	0.974552	-12.2582	1.14513e-28	2.63044e-27	54.309
FAM111A	1.0594	3.21758	12.2558	1.16847e-28	2.68152e-27	54.289
TROAP	2.05978	#NAME?	12.2621	1.18314e-28	2.71263e-27	54.2794
ARHGAP11B	1.3409	0.814246	12.2541	1.18601e-28	2.71666e-27	54.2743
SEMA4A	-1.18449	1.97738	-12.2506	1.22134e-28	2.79233e-27	54.2452
MTMR7	-1.63757	1.37692	-12.2452	1.27786e-28	2.91606e-27	54.2003
FAM20A	2.24429	1.44192	12.2405	1.33022e-28	3.02986e-27	54.1605
S100A3	2.25682	#NAME?	12.2729	1.3625e-28	3.09759e-27	54.149
HJURP	1.92557	1.31763	12.2386	1.35107e-28	3.07447e-27	54.1451
SLC1A5	1.40177	2.76747	12.2375	1.364e-28	3.0981e-27	54.1357
SVOP	-3.33661	#NAME?	-12.2493	1.40671e-28	3.19212e-27	54.1105
AC005789.11	1.56285	1.02351	12.2308	1.44291e-28	3.27123e-27	54.08
EXO1	1.68354	0.519461	12.2223	1.551e-28	3.50972e-27	54.0084
CDK1	1.88017	2.56435	12.222	1.55509e-28	3.51571e-27	54.0058
MTFR2	1.3564	#NAME?	12.2216	1.61045e-28	3.63748e-27	53.9724
C1RL	1.61695	2.68538	12.2112	1.70349e-28	3.84408e-27	53.9154
PTK7	1.05393	3.78845	12.198	1.90359e-28	4.28767e-27	53.8054
FAM26E	1.43891	-1.84037	12.1978	1.90679e-28	4.2909e-27	53.8037
CMTM3	1.00447	5.03148	12.1865	2.09637e-28	4.71315e-27	53.7098
CTNNA3	-2.04694	0.588348	-12.1815	2.18797e-28	4.91455e-27	53.6674
NECAB2	-1.82578	2.51169	-12.1766	2.27903e-28	5.10965e-27	53.627
C1QTNF4	-1.98688	1.98865	-12.1741	2.32892e-28	5.21669e-27	53.6055
MCM2	1.33637	3.1251	12.1728	2.35384e-28	5.26766e-27	53.595
CHGB	-2.32547	3.76917	-12.1719	2.37264e-28	5.29512e-27	53.5871
HRH3	-2.83188	#NAME?	-12.2208	2.49501e-28	5.55803e-27	53.5565
TMEM59L	-1.10306	6.05988	-12.1546	2.74357e-28	6.08387e-27	53.4432
RP11-680F20.11	-1.9626	#NAME?	-12.2958	2.89586e-28	6.38851e-27	53.4391
CSDC2	-2.27718	2.74144	-12.1527	2.78895e-28	6.17325e-27	53.4269
PPP1R3B	1.19707	1.26513	12.1493	2.86807e-28	6.33685e-27	53.3992
ACTA2	1.70665	5.48692	12.1402	3.09821e-28	6.81439e-27	53.3227
ARPC1B	1.24196	5.63456	12.1339	3.2667e-28	7.17849e-27	53.2702
KCNJ9	-2.00496	2.82533	-12.1288	3.40835e-28	7.483e-27	53.2281
RP11-118K6.3	-1.53774	#NAME?	-12.161	3.83516e-28	8.3747e-27	53.1278
CAMSAP3	-2.34667	#NAME?	-12.1262	3.82812e-28	8.36684e-27	53.1171
FRMPD1	-1.74558	#NAME?	-12.1082	4.18088e-28	9.11326e-27	53.0271
PSRC1	1.31246	5.07888	12.1034	4.22171e-28	9.18722e-27	53.0161
UPP1	1.55817	3.85796	12.1034	4.22236e-28	9.18722e-27	53.0159
SCN2B	-1.95896	1.16267	-12.0948	4.53882e-28	9.85816e-27	52.9443
DPYD	1.71022	2.18803	12.0926	4.62251e-28	1.0022e-26	52.9262
CTD-2380F24.1	-2.11183	#NAME?	-12.2702	5.0929e-28	1.09637e-26	52.8947
E2F2	2.02135	#NAME?	12.0958	4.94044e-28	1.06828e-26	52.8644
PLVAP	1.84327	2.96156	12.0839	4.97121e-28	1.07398e-26	52.8541
CYP46A1	-1.42702	2.89726	-12.0798	5.14777e-28	1.1072e-26	52.8196
SHANK2	-2.31894	#NAME?	-12.0819	5.38192e-28	1.15654e-26	52.7782
NOG	-2.01906	1.58428	-12.0742	5.39331e-28	1.15797e-26	52.7734
RP11-423G4.7	-2.68189	#NAME?	-12.2781	5.86814e-28	1.25548e-26	52.7603
MMP19	2.46338	#NAME?	12.072	5.66678e-28	1.21561e-26	52.7257
DSE	1.08462	2.52203	12.0645	5.85311e-28	1.25337e-26	52.6923
NUF2	1.77204	1.74897	12.0598	6.08784e-28	1.30134e-26	52.6534
IRF1	1.32142	3.47388	12.0596	6.09583e-28	1.30191e-26	52.6521
ACBD7	-2.24346	#NAME?	-12.0589	6.32331e-28	1.34694e-26	52.6171
PDK3	1.06789	1.41038	12.0545	6.36349e-28	1.35432e-26	52.6095
KIAA0101	1.83603	2.20145	12.0475	6.74812e-28	1.43241e-26	52.5513
CTD-2210P24.4	-1.65015	#NAME?	-12.0831	6.87073e-28	1.45717e-26	52.5472
RP11-524D16__A.3	2.35852	#NAME?	12.1561	7.77365e-28	1.64566e-26	52.4553
INHBA-AS1	-2.35483	#NAME?	-12.2302	8.26251e-28	1.74171e-26	52.4204
KIFC1	2.02031	2.04172	12.0264	8.05976e-28	1.70193e-26	52.3753
ANO6	1.05472	3.6384	12.0179	8.65208e-28	1.82068e-26	52.3051
CHAF1A	1.05946	2.85442	12.0154	8.83746e-28	1.85808e-26	52.2841
FAM19A2	-1.87457	0.901583	-12.0152	8.85345e-28	1.85984e-26	52.2823
RP11-434B12.1	-1.54425	0.0372971	-12.0104	9.21118e-28	1.92998e-26	52.243
TAGLN	1.91183	6.07363	12.0099	9.25208e-28	1.93689e-26	52.2386
RP11-9G1.3	-1.63845	#NAME?	-12.0168	9.27966e-28	1.94099e-26	52.2384
FOSL1	2.12723	#NAME?	12.0151	9.4117e-28	1.96692e-26	52.2244
DTX3L	1.09703	2.79721	11.9997	1.0078e-27	2.10076e-26	52.1539
FSTL5	-2.73219	#NAME?	-12.04	1.04862e-27	2.18209e-26	52.131
JAKMIP3	-1.67778	0.165715	-11.9917	1.07729e-27	2.23983e-26	52.0878
MLTK	1.09607	2.5882	11.9916	1.07829e-27	2.24e-26	52.0869
FAM196B	-2.24421	#NAME?	-12.0074	1.1365e-27	2.3569e-26	52.043
IGFBP3	2.62265	4.70765	11.9813	1.17574e-27	2.4362e-26	52.0012
NEBL	-1.45928	3.8821	-11.967	1.32518e-27	2.73886e-26	51.8826
HAR1A	-2.51346	#NAME?	-12.0617	1.454e-27	2.98482e-26	51.8291
KCNN1	-1.70937	#NAME?	-11.9618	1.42624e-27	2.9342e-26	51.8112
FCGR3A	1.86528	5.45708	11.9582	1.42693e-27	2.9342e-26	51.8093
TMEM63C	-1.32097	1.54836	-11.9579	1.43079e-27	2.93965e-26	51.8067
RAPGEF3	-1.1601	3.13962	-11.9542	1.4758e-27	3.02446e-26	51.776
RP11-783K16.10	-1.97586	#NAME?	-12.1336	1.71887e-27	3.49025e-26	51.6938
CASQ1	-1.55638	2.4448	-11.9381	1.68793e-27	3.43891e-26	51.6429
FRRS1L	-2.25208	#NAME?	-11.9406	1.70312e-27	3.46406e-26	51.6354
IGFBP5	1.74113	6.15607	11.9337	1.75121e-27	3.54999e-26	51.6064
PHACTR3	-1.97609	3.93071	-11.926	1.86742e-27	3.78242e-26	51.5428
ZWINT	1.42957	3.09919	11.9251	1.88214e-27	3.80906e-26	51.535
EZH2	1.57068	2.67097	11.9179	1.99799e-27	4.03346e-26	51.4758
CACNA2D2	-1.65746	0.27907	-11.9152	2.04385e-27	4.11579e-26	51.4533
FAM133A	-2.09219	#NAME?	-11.9232	2.09048e-27	4.20274e-26	51.4351
LBX2-AS1	1.33176	-0.210538	11.9122	2.09576e-27	4.20986e-26	51.4285
RAD54B	1.05253	1.28874	11.9093	2.14701e-27	4.30925e-26	51.4046
RP11-106M7.1	-1.78394	#NAME?	-11.9765	2.2254e-27	4.46291e-26	51.3956
ARHGDIB	1.18	6.15633	11.8994	2.33237e-27	4.67357e-26	51.3225
PCDH12	1.27787	1.40687	11.892	2.4816e-27	4.96442e-26	51.2611
PTPN7	1.76666	#NAME?	11.8897	2.60501e-27	5.20275e-26	51.2144
CEP135	1.06903	0.936069	11.8826	2.68383e-27	5.35577e-26	51.1835
AF131216.5	-2.1626	#NAME?	-11.909	2.73793e-27	5.45032e-26	51.1747
STX1B	-1.4388	3.36764	-11.8751	2.85784e-27	5.67973e-26	51.1212
COL6A3	2.90736	0.995726	11.8724	2.92257e-27	5.79416e-26	51.099
CTSB	1.17116	8.32455	11.869	3.00669e-27	5.95609e-26	51.0709
AJUBA	1.25985	1.09516	11.8685	3.0192e-27	5.97601e-26	51.0668
CDHR1	-2.16092	1.88317	-11.8567	3.33273e-27	6.58052e-26	50.9689
MMP11	2.10948	0.880282	11.8555	3.36434e-27	6.63755e-26	50.9596
RP11-513M16.8	-1.32837	#NAME?	-11.8567	3.43108e-27	6.76372e-26	50.9415
PHLDA2	2.37623	#NAME?	11.8912	3.48109e-27	6.84568e-26	50.9411
MGP	2.32422	5.10612	11.8517	3.47313e-27	6.83555e-26	50.928
TIMELESS	1.17046	2.84591	11.8441	3.70155e-27	7.25575e-26	50.8649
E2F8	1.8065	#NAME?	11.8503	3.83637e-27	7.50793e-26	50.8336
RNF122	1.18263	2.40634	11.8376	3.90786e-27	7.64168e-26	50.8112
SP140L	1.36786	1.65288	11.8367	3.93629e-27	7.6911e-26	50.804
SHISA7	-2.41355	#NAME?	-11.8366	4.05477e-27	7.91623e-26	50.776
APOL4	2.08402	1.63838	11.8324	4.08079e-27	7.96065e-26	50.7683
KIF18A	1.82983	#NAME?	11.8355	4.09312e-27	7.9783e-26	50.7667
C1orf95	-1.73765	2.10567	-11.8298	4.16821e-27	8.11166e-26	50.7473
JPH4	-2.04438	3.68934	-11.826	4.30466e-27	8.37052e-26	50.7154
RAB27A	1.12236	1.86896	11.8249	4.34264e-27	8.43762e-26	50.7067
TNK2	-1.23917	5.84968	-11.8228	4.41882e-27	8.5788e-26	50.6895
FOXD2-AS1	1.82063	-1.06131	11.8184	4.58292e-27	8.89027e-26	50.6533
PRR24	1.22496	3.91913	11.813	4.79663e-27	9.29744e-26	50.6082
FANCI	1.41051	2.46536	11.8117	4.84822e-27	9.38995e-26	50.5976
SPC24	1.89295	#NAME?	11.8096	5.07518e-27	9.8139e-26	50.5536
ELFN2	-2.64339	#NAME?	-11.8112	5.15547e-27	9.96123e-26	50.5394
FAM64A	2.11274	2.35704	11.8027	5.22423e-27	1.00861e-25	50.5236
SYT15	-1.52257	0.903695	-11.8008	5.30999e-27	1.02435e-25	50.5075
RP11-303E16.2	1.28805	1.37215	11.7928	5.67274e-27	1.09173e-25	50.442
CDKN2C	1.59359	4.24769	11.7907	5.77355e-27	1.11026e-25	50.4245
CCNJL	1.18216	0.363822	11.7869	5.96054e-27	1.14531e-25	50.393
NEXN	1.33157	1.21173	11.7835	6.13093e-27	1.17712e-25	50.365
RP11-451M19.3	-1.5825	#NAME?	-11.8134	6.22532e-27	1.19336e-25	50.3624
CA9	2.87493	#NAME?	11.7929	6.18179e-27	1.18595e-25	50.361
RNASE4	1.31513	2.01075	11.7801	6.30535e-27	1.20775e-25	50.3372
LEPREL1	1.55587	1.97735	11.774	6.63318e-27	1.26659e-25	50.287
GABRB3	-2.5093	#NAME?	-11.751	8.26715e-27	1.57115e-25	50.0703
HMGB2	1.11936	5.93883	11.7448	8.45905e-27	1.60386e-25	50.0462
EBF2	2.02627	#NAME?	11.7672	8.85159e-27	1.67567e-25	50.0125
MTMR11	1.11887	2.89202	11.7396	8.83096e-27	1.67307e-25	50.0035
IQGAP2	1.54681	2.45648	11.7382	8.93765e-27	1.68926e-25	49.9916
TNFRSF19	1.34263	2.98795	11.7381	8.94423e-27	1.68926e-25	49.9909
AC064875.2	2.55467	#NAME?	11.7747	9.09875e-27	1.71712e-25	49.9894
SERPINA1	1.94904	3.84327	11.7334	9.29986e-27	1.75288e-25	49.9523
ANG	1.5556	1.20784	11.731	9.48893e-27	1.78521e-25	49.9324
USH1C	-2.80651	#NAME?	-11.746	9.9488e-27	1.86884e-25	49.8938
OTUD7A	-1.46639	1.13042	-11.7208	1.03248e-26	1.93226e-25	49.8487
EPHB2	1.1724	2.62551	11.7207	1.0334e-26	1.93226e-25	49.8478
SERPINA3	2.69336	6.91429	11.7207	1.03341e-26	1.93226e-25	49.8478
NTM	-1.06845	5.37438	-11.7142	1.09013e-26	2.03676e-25	49.7949
FAM109B	1.31345	0.669087	11.7131	1.1006e-26	2.05316e-25	49.7854
CLEC11A	1.02036	2.72218	11.707	1.1573e-26	2.15728e-25	49.7357
MIR219-2	-2.53411	#NAME?	-11.7301	1.20216e-26	2.23918e-25	49.7092
RCN3	1.40813	2.99962	11.6959	1.26931e-26	2.35525e-25	49.6442
SPHKAP	-2.87841	#NAME?	-11.7215	1.36793e-26	2.53437e-25	49.584
GPR4	1.26557	1.21779	11.6857	1.38105e-26	2.55673e-25	49.5606
GABRG2	-3.3354	#NAME?	-11.711	1.58322e-26	2.92211e-25	49.4422
EN2	2.13916	#NAME?	11.6717	1.59538e-26	2.94232e-25	49.4191
SVIL	1.42349	1.55133	11.6636	1.65929e-26	3.05094e-25	49.3788
MND1	1.59597	0.951814	11.6628	1.67082e-26	3.06981e-25	49.3719
KIAA1161	-1.24614	3.01435	-11.6601	1.70797e-26	3.13571e-25	49.3501
AC093673.5	1.1351	2.74392	11.6551	1.78007e-26	3.26069e-25	49.3092
EMR2	1.51645	0.482017	11.6504	1.85141e-26	3.38882e-25	49.2703
CYR61	1.99008	4.6415	11.6472	1.90157e-26	3.47541e-25	49.2438
CNTNAP2	-2.16168	#NAME?	-11.6484	1.93497e-26	3.53114e-25	49.2279
LINC00672	-1.86019	1.98161	-11.6433	1.9635e-26	3.58051e-25	49.212
RAB11FIP4	-1.47505	3.11432	-11.6428	1.97081e-26	3.58848e-25	49.2083
ARHGAP11A	1.48829	1.90141	11.6409	2.00324e-26	3.64479e-25	49.1922
MRO	-1.4024	#NAME?	-11.6375	2.11752e-26	3.83574e-25	49.1386
TRIP10	1.03479	3.59431	11.6343	2.11519e-26	3.83574e-25	49.1383
SLC8A2	-2.43628	#NAME?	-11.6345	2.17103e-26	3.92658e-25	49.1139
SLC1A2	-1.84618	5.19606	-11.6305	2.18225e-26	3.94394e-25	49.1074
POLQ	1.85361	-1.27724	11.6223	2.33681e-26	4.217e-25	49.0396
HRSP12	-1.1082	5.05398	-11.6167	2.44742e-26	4.40943e-25	48.9938
RAPGEF4	-1.61001	3.86167	-11.6133	2.51661e-26	4.52469e-25	48.9662
DUSP5	1.72811	1.55232	11.6108	2.56838e-26	4.60755e-25	48.946
LRRN4CL	2.08179	#NAME?	11.5992	3.06872e-26	5.48491e-25	48.7739
TPPP	-1.97839	3.83214	-11.5758	3.43263e-26	6.10396e-25	48.6587
HIST2H2AA4	1.39319	4.18674	11.5746	3.4664e-26	6.1595e-25	48.649
LCNL1	-1.99987	#NAME?	-11.5749	3.5524e-26	6.29874e-25	48.6262
CENPW	1.44646	1.48823	11.5712	3.56465e-26	6.31564e-25	48.6214
SYP	-1.60756	5.11964	-11.5711	3.56773e-26	6.3165e-25	48.6205
PPP4R4	-2.22792	-0.0231762	-11.5602	3.90408e-26	6.89692e-25	48.5313
SKA3	1.67479	0.749231	11.5594	3.92899e-26	6.9359e-25	48.525
SLC9A2	-2.1044	#NAME?	-11.6342	4.2576e-26	7.50511e-25	48.4802
ZDHHC12	1.17082	2.93648	11.5506	4.22405e-26	7.45136e-25	48.4533
KCNN2	-1.65874	2.75332	-11.5479	4.32068e-26	7.60527e-25	48.4309
BST1	1.22031	1.14316	11.5453	4.41625e-26	7.76225e-25	48.4092
BRIP1	1.67248	-0.742782	11.5364	4.74981e-26	8.32448e-25	48.3371
AC147651.4	1.74981	#NAME?	11.5624	4.90752e-26	8.58851e-25	48.3175
HMGCLL1	-2.28446	#NAME?	-11.5654	4.92674e-26	8.61595e-25	48.315
KIF5A	-1.73485	5.01702	-11.5149	5.67421e-26	9.90178e-25	48.1609
DNAJC12	-1.05209	3.40172	-11.5034	6.23986e-26	1.085e-24	48.0668
MN1	-1.5177	1.31411	-11.4994	6.44413e-26	1.11891e-24	48.0349
PLIN1	-1.64923	-0.309821	-11.4993	6.4501e-26	1.11915e-24	48.034
FAM111B	1.82643	#NAME?	11.5016	6.49939e-26	1.1269e-24	48.0279
SCAMP5	-1.00671	5.48019	-11.4906	6.93318e-26	1.2004e-24	47.9625
GTSE1	1.83922	1.26157	11.4889	7.0286e-26	1.21606e-24	47.949
RFPL1S	-2.13618	0.611307	-11.4855	7.22828e-26	1.24883e-24	47.9212
E2F7	1.86622	#NAME?	11.4799	7.77228e-26	1.34091e-24	47.8507
DACH2	-2.61812	#NAME?	-11.4888	7.82598e-26	1.34922e-24	47.8481
CLEC18B	1.91376	1.66235	11.4675	8.38352e-26	1.44227e-24	47.7744
SYN1	-2.09622	3.26227	-11.4618	8.78864e-26	1.50983e-24	47.7276
FLJ30594	-1.9947	1.85703	-11.4603	8.89788e-26	1.52644e-24	47.7154
DLG2	-1.29357	2.92342	-11.4581	9.05857e-26	1.55231e-24	47.6977
C5orf34	1.07124	0.398899	11.4524	9.4913e-26	1.62481e-24	47.6515
BSN	-1.56605	1.24106	-11.4405	1.04679e-25	1.78445e-24	47.5545
ECM1	1.17007	2.7704	11.4391	1.05876e-25	1.80361e-24	47.5432
LGALS3BP	1.00041	6.67269	11.4383	1.06562e-25	1.81402e-24	47.5368
RND1	-1.28443	3.02215	-11.4369	1.07802e-25	1.83384e-24	47.5254
FLRT1	-1.78628	1.88926	-11.4312	1.13049e-25	1.92041e-24	47.4783
RELB	1.13906	2.26432	11.43	1.14156e-25	1.93787e-24	47.4686
UBASH3B	1.05559	1.11718	11.4277	1.16353e-25	1.97379e-24	47.4498
VAV3	1.72351	0.467259	11.4247	1.19256e-25	2.02162e-24	47.4254
NDUFA4L2	1.43054	4.45975	11.415	1.29127e-25	2.18376e-24	47.3466
VANGL1	1.0218	0.607198	11.4149	1.2918e-25	2.18376e-24	47.3462
PLK3	1.15245	3.03016	11.4111	1.33263e-25	2.25123e-24	47.3154
GDF10	-2.39143	#NAME?	-11.4351	1.35205e-25	2.28244e-24	47.3124
CD97	1.26826	3.14247	11.404	1.41292e-25	2.38189e-24	47.2574
PLEKHA6	-1.09181	2.46954	-11.3988	1.47446e-25	2.48048e-24	47.2152
CHST2	1.17155	3.53618	11.398	1.48509e-25	2.49664e-24	47.2081
CACNA1I	-2.1846	#NAME?	-11.4003	1.49474e-25	2.51112e-24	47.2031
CPLX2	-3.15162	#NAME?	-11.3999	1.53932e-25	2.58245e-24	47.1754
KIAA1244	-1.32537	1.87434	-11.3937	1.53744e-25	2.58107e-24	47.1738
ADM	2.11558	2.94682	11.392	1.55982e-25	2.61504e-24	47.1595
MB21D1	1.31613	-0.239596	11.3902	1.58322e-25	2.65244e-24	47.1447
FAM167A	-1.40241	3.66316	-11.3833	1.67484e-25	2.80014e-24	47.089
NUAK2	1.4354	0.279926	11.3791	1.734e-25	2.89508e-24	47.0547
PNCK	-1.31504	3.00004	-11.3767	1.76837e-25	2.95043e-24	47.0352
C14orf132	-1.14622	4.61028	-11.3734	1.81641e-25	3.02851e-24	47.0087
FAM57B	-1.83176	2.88931	-11.3648	1.95005e-25	3.24244e-24	46.9384
SPRED3	1.58754	0.727785	11.3569	2.08049e-25	3.45696e-24	46.8743
RP11-143K11.1	-2.02988	#NAME?	-11.3557	2.15486e-25	3.57565e-24	46.8409
AATK	-1.81331	3.88061	-11.3502	2.19766e-25	3.6417e-24	46.82
FAM72D	1.25595	#NAME?	11.3477	2.29994e-25	3.806e-24	46.7764
OIP5	1.47775	0.562847	11.3436	2.32028e-25	3.83707e-24	46.7662
RAC2	1.38754	2.42968	11.3432	2.32665e-25	3.84498e-24	46.7635
PARP9	1.06	3.93384	11.3416	2.3581e-25	3.89166e-24	46.7502
SLC12A5	-1.56722	2.94784	-11.3347	2.49507e-25	4.10657e-24	46.6943
MICB	1.34095	0.013112	11.3316	2.55995e-25	4.20481e-24	46.6689
TEAD3	1.54914	1.04822	11.3286	2.623e-25	4.30545e-24	46.6448
REEP6	-1.07017	2.67346	-11.3281	2.63389e-25	4.31752e-24	46.6407
BAI3	-1.35095	3.38612	-11.3275	2.64653e-25	4.33531e-24	46.636
MTSS1L	-1.04786	7.37955	-11.3242	2.71914e-25	4.44828e-24	46.6092
RFTN1	1.22155	3.76887	11.3229	2.74784e-25	4.4922e-24	46.5988
RP11-218E20.3	1.88266	#NAME?	11.3456	2.80528e-25	4.57688e-24	46.5897
C2orf66	1.65022	#NAME?	11.4	2.89511e-25	4.70766e-24	46.5843
DAAM2	-1.84468	5.11966	-11.3197	2.82103e-25	4.59949e-24	46.5727
LAMB2	1.14777	6.47375	11.3195	2.82573e-25	4.60407e-24	46.5711
ACVR1C	-1.76273	#NAME?	-11.3248	2.84501e-25	4.63238e-24	46.5672
CTB-36H16.2	-1.00175	0.319273	-11.316	2.90852e-25	4.72629e-24	46.5425
ALOX5AP	1.79566	4.74326	11.3064	3.14473e-25	5.09942e-24	46.4652
CHADL	-1.68298	3.42782	-11.3064	3.14652e-25	5.09942e-24	46.4646
RP11-513M16.7	-1.5381	#NAME?	-11.3447	3.22948e-25	5.22342e-24	46.4576
PLEKHG3	-1.00829	3.16196	-11.2974	3.38615e-25	5.47318e-24	46.3919
TTPA	-1.77429	#NAME?	-11.3026	3.41073e-25	5.50926e-24	46.3876
KIAA1107	-1.24684	1.38099	-11.2929	3.51161e-25	5.66843e-24	46.3559
PDE2A	-1.60379	3.56181	-11.2916	3.55151e-25	5.72905e-24	46.3447
MYRIP	-1.51575	1.38449	-11.2905	3.58141e-25	5.77346e-24	46.3364
RTN4R	-1.71634	1.60117	-11.2832	3.80165e-25	6.11633e-24	46.2773
KIAA1524	1.05323	1.22972	11.2791	3.93161e-25	6.31706e-24	46.2441
PPM1L	-1.09165	2.70032	-11.2753	4.05523e-25	6.49852e-24	46.2134
RAB32	1.38652	2.68401	11.275	4.06664e-25	6.51252e-24	46.2106
VSTM2A	-2.9144	#NAME?	-11.2951	4.12181e-25	6.59218e-24	46.2072
CPLX1	-2.0461	3.36824	-11.2664	4.36215e-25	6.96741e-24	46.1412
CLEC2B	1.5289	1.66136	11.2656	4.39113e-25	7.0091e-24	46.1346
S1PR3	1.51471	3.33121	11.2569	4.7148e-25	7.50604e-24	46.0642
MS4A6A	1.95582	5.12149	11.2532	4.85973e-25	7.72666e-24	46.0342
SOWAHA	-2.08983	#NAME?	-11.2513	5.05771e-25	8.03618e-24	45.9961
DGCR9	-1.71407	#NAME?	-11.2423	5.44438e-25	8.62239e-24	45.9231
GINS4	1.03168	1.15376	11.2393	5.44197e-25	8.62239e-24	45.9222
CPB2-AS1	-1.27662	0.693056	-11.236	5.5927e-25	8.85153e-24	45.8951
TCIRG1	1.25653	3.85127	11.2322	5.76662e-25	9.12086e-24	45.8648
PNMA3	-1.875	#NAME?	-11.2305	5.99409e-25	9.46832e-24	45.8279
OR8T1P	-1.30101	#NAME?	-11.2676	6.18584e-25	9.75938e-24	45.8154
RGS7	-1.99435	1.24736	-11.2236	6.18637e-25	9.75938e-24	45.7952
CA3	2.62744	#NAME?	11.2321	6.37156e-25	1.00334e-23	45.7717
BTN2A3P	1.17695	0.458151	11.2206	6.3385e-25	9.99289e-24	45.7712
NFE2L3	1.19667	1.49519	11.2197	6.38927e-25	1.00534e-23	45.7633
SPRY4	1.88954	2.47968	11.2192	6.41438e-25	1.00864e-23	45.7594
LMO3	-1.73919	4.18039	-11.215	6.63604e-25	1.04215e-23	45.7258
SLC2A10	1.44298	1.59479	11.2006	7.46247e-25	1.16816e-23	45.6096
NET1	-1.12468	3.69481	-11.1947	7.83099e-25	1.22348e-23	45.5618
GDF15	2.49286	#NAME?	11.2044	7.98507e-25	1.24516e-23	45.5483
MKX	-2.25508	#NAME?	-11.2015	8.16935e-25	1.27226e-23	45.5256
FANCC	1.00933	1.30273	11.1868	8.35347e-25	1.29927e-23	45.4979
MAD2L1	1.29762	2.88249	11.1844	8.5187e-25	1.32328e-23	45.4785
ASPDH	-1.63452	#NAME?	-11.1865	8.5785e-25	1.33172e-23	45.473
KNDC1	-1.61575	2.02062	-11.1646	1.00033e-24	1.54698e-23	45.3194
CLEC5A	2.88362	#NAME?	11.1971	1.03654e-24	1.60196e-23	45.3017
KIF11	1.40023	1.42015	11.1569	1.06573e-24	1.64498e-23	45.2567
NRXN1	-1.73483	4.25246	-11.1542	1.08885e-24	1.67854e-23	45.2355
CMTM5	-1.57369	#NAME?	-11.1558	1.1279e-24	1.73543e-23	45.2034
C11orf82	1.3451	0.462429	11.1491	1.13556e-24	1.74612e-23	45.1939
HMOX1	1.82621	4.86963	11.1376	1.24669e-24	1.91096e-23	45.1015
CUX2	-2.69059	#NAME?	-11.1471	1.27038e-24	1.94605e-23	45.0885
APOBEC3C	1.35463	2.45795	11.1334	1.28966e-24	1.97434e-23	45.0679
CDC45	1.74537	1.29115	11.1323	1.3012e-24	1.98884e-23	45.0591
IBSP	3.69843	#NAME?	11.3594	1.56704e-24	2.37952e-23	44.9857
COL12A1	1.64487	1.13311	11.1173	1.47042e-24	2.23839e-23	44.9381
RGR	-2.16201	#NAME?	-11.1176	1.50212e-24	2.28522e-23	44.9184
INA	-2.99733	2.57701	-11.1145	1.50349e-24	2.28586e-23	44.9161
LGALS1	1.53695	8.14095	11.1091	1.5711e-24	2.38419e-23	44.8725
ZDHHC22	-2.53496	3.4593	-11.1053	1.62002e-24	2.45383e-23	44.8422
SECTM1	1.57244	1.35527	11.0962	1.74429e-24	2.64042e-23	44.769
RP11-1055B8.3	-2.08061	#NAME?	-11.1422	1.83362e-24	2.7722e-23	44.7446
LBH	1.15765	3.5258	11.0912	1.81693e-24	2.74867e-23	44.7286
RUNX3	1.27222	0.194822	11.0884	1.85936e-24	2.80936e-23	44.7057
BATF3	1.34261	#NAME?	11.091	1.86296e-24	2.81305e-23	44.7053
PDGFD	1.8332	#NAME?	11.0933	1.87228e-24	2.82363e-23	44.7017
LTBR	1.21031	3.17071	11.0876	1.87154e-24	2.82363e-23	44.6993
LHFPL2	1.01819	3.71148	11.0841	1.92446e-24	2.89872e-23	44.6717
USP54	-1.16141	4.77519	-11.0807	1.97887e-24	2.97699e-23	44.6441
ST8SIA3	-2.64743	#NAME?	-11.0904	2.01075e-24	3.02308e-23	44.634
SYNGR1	-1.0598	4.24026	-11.0758	2.0582e-24	3.0906e-23	44.6052
FAM155A	-1.85683	2.27958	-11.0757	2.06137e-24	3.09345e-23	44.6036
HIST1H2BJ	1.56938	#NAME?	11.123	2.19565e-24	3.28483e-23	44.5681
EVC2	2.02696	#NAME?	11.0691	2.33367e-24	3.47848e-23	44.4851
PTGIR	1.69664	#NAME?	11.0879	2.43476e-24	3.62251e-23	44.455
PCDH18	1.15097	2.26317	11.0484	2.57015e-24	3.8216e-23	44.3853
YPEL4	-1.30854	2.60131	-11.0428	2.68987e-24	3.99474e-23	44.3402
LCN12	-1.63625	#NAME?	-11.0445	2.78101e-24	4.12506e-23	44.3101
VWA5B2	-1.64067	1.1622	-11.0385	2.7849e-24	4.12831e-23	44.3058
KDELC2	1.17271	2.51319	11.0377	2.80482e-24	4.1553e-23	44.2988
PTGDR2	-1.68772	#NAME?	-11.0422	2.89981e-24	4.29079e-23	44.2701
MMP2	1.30434	4.44683	11.028	3.03201e-24	4.48097e-23	44.2217
ZNF850	1.1063	-1.04667	11.0264	3.07353e-24	4.53958e-23	44.2082
CDCA5	1.32642	2.37328	11.0261	3.08088e-24	4.54766e-23	44.2059
LZTS1	1.58742	2.29515	11.0259	3.08532e-24	4.55146e-23	44.2044
SOD2	1.78456	7.44368	11.0239	3.13581e-24	4.62313e-23	44.1884
MGAT4C	-2.21019	#NAME?	-11.0443	3.21172e-24	4.72359e-23	44.1763
EXOC3L1	1.12067	0.664675	11.0212	3.20412e-24	4.71527e-23	44.167
PBK	2.02232	#NAME?	11.0231	3.22864e-24	4.74561e-23	44.1609
MYT1L	-2.69358	#NAME?	-11.0259	3.30897e-24	4.85488e-23	44.1394
NOXA1	-1.03124	1.14531	-11.0125	3.43702e-24	5.03669e-23	44.0976
LINC00599	-2.37025	#NAME?	-11.0168	3.47665e-24	5.09169e-23	44.0891
PLXDC1	1.10241	3.78864	11.0078	3.57217e-24	5.22843e-23	44.0594
ARSJ	1.72998	0.683511	11.005	3.65427e-24	5.33896e-23	44.0369
CD14	1.70976	5.39535	11.002	3.74432e-24	5.46397e-23	44.0128
ARHGDIG	-2.15762	3.09694	-10.9994	3.82304e-24	5.57215e-23	43.9922
MYL3	-1.45687	0.920917	-10.9914	4.07858e-24	5.93395e-23	43.9282
SH3D21	1.24021	1.29694	10.987	4.22662e-24	6.13832e-23	43.8929
LEFTY2	2.5692	#NAME?	11.0072	4.32745e-24	6.27726e-23	43.8811
LINC00346	1.60057	#NAME?	11.24	4.83448e-24	6.98773e-23	43.8781
MIR155HG	1.83785	#NAME?	10.9959	4.97082e-24	7.17628e-23	43.7471
KLHDC8A	1.67838	4.28068	10.9677	4.94052e-24	7.13676e-23	43.7384
HLA-DRA	1.7299	7.29696	10.9662	4.99771e-24	7.21082e-23	43.727
GABRA3	-2.2617	#NAME?	-10.9755	5.20147e-24	7.4959e-23	43.6946
LCTL	1.71772	#NAME?	10.9647	5.17829e-24	7.46693e-23	43.6933
ABRACL	1.06524	3.10029	10.961	5.21502e-24	7.51099e-23	43.6849
HK3	1.67569	1.02613	10.9599	5.25825e-24	7.56876e-23	43.6767
GRIN1	-3.19405	#NAME?	-10.9558	5.69184e-24	8.17837e-23	43.6011
SCRT1	-2.81117	#NAME?	-10.9589	5.80954e-24	8.34256e-23	43.5838
FANCD2	1.24654	2.04603	10.9405	6.1512e-24	8.82277e-23	43.5215
EIF4EBP1	1.10742	4.61717	10.9397	6.19352e-24	8.87823e-23	43.5147
DMRTC1B	-1.47344	#NAME?	-10.9371	6.46675e-24	9.26445e-23	43.4734
HSPA7	2.48137	#NAME?	10.932	6.73529e-24	9.62647e-23	43.4331
RP11-38L15.3	-1.49233	#NAME?	-10.9314	6.92585e-24	9.88722e-23	43.4069
SNAI1	1.63014	#NAME?	10.9245	7.15961e-24	1.02089e-22	43.3726
RP11-2E11.5	-1.57403	#NAME?	-10.9282	7.26981e-24	1.03479e-22	43.3604
PTPN22	1.65792	#NAME?	10.9335	7.63691e-24	1.08577e-22	43.3175
RP11-731J8.2	-2.10952	0.995434	-10.9124	7.71387e-24	1.09607e-22	43.2974
RP3-525N10.2	-1.29573	4.09436	-10.9096	7.88888e-24	1.11963e-22	43.2752
HAPLN3	1.16151	1.51775	10.9087	7.94844e-24	1.12743e-22	43.2678
GSG2	1.82787	#NAME?	10.9137	7.98802e-24	1.13238e-22	43.2657
CHRM1	-2.42605	#NAME?	-10.9404	8.32966e-24	1.17875e-22	43.2406
RGS9	-1.6094	2.01969	-10.9039	8.26176e-24	1.16982e-22	43.2295
TDH	-1.91079	#NAME?	-10.927	8.42931e-24	1.19147e-22	43.2227
EFEMP2	1.52432	4.50805	10.8962	8.79385e-24	1.24227e-22	43.1677
HK2	1.33109	2.69179	10.8956	8.83496e-24	1.24736e-22	43.1631
RP11-508N22.12	-1.1033	-2.05257	-10.8925	9.05541e-24	1.27626e-22	43.1387
VSTM2B	-2.32922	#NAME?	-10.9103	9.1968e-24	1.29394e-22	43.1335
SLFN12	1.17562	0.742253	10.8816	9.88696e-24	1.38696e-22	43.0518
LRRC32	1.6757	1.87146	10.8782	1.0164e-23	1.42342e-22	43.0244
CKMT1B	-2.32036	#NAME?	-10.8902	1.05586e-23	1.47613e-22	42.9954
ADAMTS1	1.47855	2.53704	10.8743	1.04839e-23	1.46739e-22	42.9937
AMER3	-2.63171	#NAME?	-10.9086	1.12631e-23	1.57373e-22	42.9449
MKI67	1.85634	1.57864	10.8616	1.16168e-23	1.62129e-22	42.8922
TNFAIP3	1.25108	2.40444	10.8568	1.20719e-23	1.68094e-22	42.8542
SERPING1	1.69729	5.65206	10.8416	1.3642e-23	1.89523e-22	42.7331
MIR22HG	1.11039	2.96877	10.8414	1.36645e-23	1.89727e-22	42.7315
PLEKHA8P1	1.14212	1.30616	10.8386	1.39717e-23	1.93661e-22	42.7095
CD300A	1.19519	2.8427	10.8362	1.42463e-23	1.97243e-22	42.6902
CTD-2377O17.1	-1.26454	0.231422	-10.8302	1.49491e-23	2.06738e-22	42.6426
LY96	1.45948	3.35782	10.8296	1.50163e-23	2.07431e-22	42.6382
GDAP1L1	-2.02549	4.05753	-10.8247	1.5624e-23	2.15581e-22	42.5989
IL4I1	1.7512	0.540679	10.8214	1.60424e-23	2.21228e-22	42.5727
EPHA2	1.28735	1.19886	10.8187	1.63979e-23	2.25875e-22	42.551
SH3BGRL2	-1.03154	2.3256	-10.8167	1.66616e-23	2.29118e-22	42.5353
EPHA10	-2.00446	#NAME?	-10.8183	1.75662e-23	2.40877e-22	42.4873
UNC5A	-2.09536	#NAME?	-10.8127	1.79618e-23	2.46162e-22	42.4638
ENDOU	-1.50435	#NAME?	-10.8084	1.82006e-23	2.49294e-22	42.4493
SCD5	-1.11785	7.65782	-10.7976	1.94098e-23	2.65409e-22	42.3842
NUDT7	-1.11667	2.56148	-10.7974	1.94442e-23	2.6573e-22	42.3824
C2	1.4447	2.99011	10.7935	2.00629e-23	2.74031e-22	42.3514
FCGR2C	2.43572	#NAME?	10.7987	2.05396e-23	2.80071e-22	42.3325
FBXO41	-1.15323	2.35024	-10.7834	2.17627e-23	2.96085e-22	42.2709
CHI3L2	2.87118	4.84315	10.7782	2.26851e-23	3.08289e-22	42.2299
GRAP	1.03919	1.44247	10.7662	2.49693e-23	3.38386e-22	42.1349
AIFM3	-2.00389	1.8309	-10.7646	2.52894e-23	3.42533e-22	42.1223
TUBB4A	-2.04695	6.00481	-10.7616	2.59084e-23	3.50722e-22	42.0984
WDR76	1.08041	1.86065	10.761	2.60403e-23	3.52312e-22	42.0934
GAL3ST4	1.00103	3.90906	10.7604	2.61614e-23	3.53754e-22	42.0888
CHGA	-2.76133	#NAME?	-10.7728	2.64022e-23	3.56812e-22	42.0869
KCNAB1	-1.3156	1.46851	-10.7572	2.68305e-23	3.62197e-22	42.0638
ANPEP	1.64855	1.20648	10.7567	2.69429e-23	3.63513e-22	42.0596
NKX6-1	1.83077	-1.28861	10.7558	2.71338e-23	3.65885e-22	42.0527
AHR	1.34032	2.45049	10.7477	2.89569e-23	3.89605e-22	41.9883
SAMD9	1.17067	1.61546	10.747	2.91114e-23	3.91467e-22	41.983
NDRG4	-1.11631	6.81172	-10.7427	3.01473e-23	4.04949e-22	41.9484
B3GAT2	-2.04821	2.21037	-10.7389	3.10653e-23	4.1705e-22	41.9188
GALM	1.01427	1.98275	10.7283	3.38264e-23	4.52619e-22	41.8345
NFKBIZ	1.44801	1.71538	10.7252	3.46698e-23	4.62885e-22	41.8101
SQRDL	1.19891	2.67808	10.7244	3.4895e-23	4.65636e-22	41.8037
TRIM38	1.104	1.27498	10.7214	3.5751e-23	4.76798e-22	41.7798
PRLHR	-3.3367	#NAME?	-10.9612	4.07588e-23	5.40621e-22	41.7764
FAM131C	-1.76126	#NAME?	-10.7256	3.60444e-23	4.80447e-22	41.7746
SP6	1.62262	-1.8888	10.716	3.73094e-23	4.96765e-22	41.7375
STAB1	1.39867	4.85918	10.7156	3.74253e-23	4.98035e-22	41.7345
FUCA2	1.12099	3.61525	10.7099	3.91664e-23	5.20635e-22	41.6895
FES	1.02457	2.32541	10.709	3.94554e-23	5.2419e-22	41.6822
PPP1R9A	-1.16899	2.01446	-10.7073	3.99889e-23	5.30698e-22	41.6689
CHRNA4	-2.46406	#NAME?	-10.7196	4.21389e-23	5.58317e-22	41.6273
IQSEC3	-2.04525	1.1874	-10.6947	4.42185e-23	5.85234e-22	41.5694
SIX5	1.08473	1.25001	10.6932	4.47707e-23	5.9222e-22	41.5571
ACVRL1	1.0097	2.3447	10.6895	4.6101e-23	6.09155e-22	41.5282
PDCD1LG2	1.60971	-0.092113	10.6883	4.65662e-23	6.14967e-22	41.5182
ADCYAP1R1	-1.71533	5.77913	-10.6843	4.80681e-23	6.32726e-22	41.4868
SIGLEC7	1.41378	0.998499	10.6817	4.9079e-23	6.45e-22	41.4662
GALNT13	-2.2382	#NAME?	-10.6782	5.15124e-23	6.76615e-22	41.4198
HRH1	1.2343	2.36515	10.6755	5.15486e-23	6.76725e-22	41.4177
MAN1C1	1.50195	4.08633	10.6558	6.03315e-23	7.88621e-22	41.262
CTSL	1.05136	6.24887	10.6499	6.32464e-23	8.26279e-22	41.2153
EFNA4	1.13219	0.880705	10.6483	6.40458e-23	8.36274e-22	41.2029
SLC11A1	1.92229	3.39027	10.6356	7.08481e-23	9.22125e-22	41.103
MRPL23-AS1	-1.39123	#NAME?	-10.6528	7.31468e-23	9.51025e-22	41.0831
SPP1	2.06986	9.2389	10.6278	7.54053e-23	9.78821e-22	41.0413
HTR2A	-2.09051	#NAME?	-10.6347	7.59207e-23	9.8446e-22	41.0389
POLE2	1.25352	#NAME?	10.6299	7.5724e-23	9.82432e-22	41.0386
FZD5	1.03996	0.342874	10.6227	7.85162e-23	1.01649e-21	41.0013
AKR1C3	-1.64317	3.37695	-10.6203	8.00554e-23	1.03587e-21	40.9821
NT5C1A	-1.84018	#NAME?	-10.6925	8.45167e-23	1.09185e-21	40.9721
RLTPR	-1.5756	0.830378	-10.615	8.3525e-23	1.07961e-21	40.9401
RP11-75C9.1	-1.39036	#NAME?	-10.6144	8.73948e-23	1.12783e-21	40.8982
S100A6	1.27346	8.03951	10.6012	9.31842e-23	1.20191e-21	40.8319
PLK4	1.18724	1.52002	10.5921	1.00182e-22	1.29079e-21	40.7602
RNF135	1.16026	2.31233	10.5917	1.0049e-22	1.29408e-21	40.7572
PRKCE	-1.043	2.50748	-10.5874	1.03986e-22	1.33839e-21	40.7234
SIGLEC9	1.33188	1.57329	10.5837	1.07086e-22	1.37684e-21	40.6943
RIMS2	-2.25171	#NAME?	-10.5793	1.1551e-22	1.48357e-21	40.6223
KLF10	1.05009	3.15573	10.5711	1.18328e-22	1.51816e-21	40.5956
GEM	1.42788	3.29946	10.5708	1.18594e-22	1.52078e-21	40.5933
HS3ST3B1	2.32431	#NAME?	10.5723	1.22103e-22	1.56248e-21	40.5674
TRIM67	-2.84094	#NAME?	-10.5698	1.22016e-22	1.56218e-21	40.5666
ARHGAP44	-1.44653	1.29771	-10.5664	1.22811e-22	1.57071e-21	40.5588
BTNL9	-1.45227	1.28184	-10.5648	1.2446e-22	1.59097e-21	40.5456
SLC25A21-AS1	-2.06966	#NAME?	-10.5834	1.26587e-22	1.61658e-21	40.5406
UNC13A	-1.56226	2.61843	-10.5562	1.33195e-22	1.69728e-21	40.4785
HLA-B	1.39068	7.74143	10.5492	1.40855e-22	1.79113e-21	40.4231
WISP1	2.11824	-0.17832	10.549	1.40998e-22	1.79201e-21	40.4221
DCTD	1.04389	4.53399	10.5484	1.41757e-22	1.80072e-21	40.4168
SLITRK5	-1.56204	1.40065	-10.5404	1.51043e-22	1.91169e-21	40.3541
WNT7B	-2.34092	#NAME?	-10.5474	1.51789e-22	1.92013e-21	40.3535
TNFRSF10D	1.21575	0.245588	10.539	1.52646e-22	1.92997e-21	40.3436
TCEAL2	-1.5799	5.71497	-10.5302	1.63755e-22	2.06293e-21	40.2741
TRIM17	-1.43656	0.282867	-10.5277	1.67009e-22	2.10065e-21	40.2547
PCBP3	-1.35511	2.07654	-10.527	1.67985e-22	2.11183e-21	40.2489
B3GAT1	-1.13243	5.31957	-10.5255	1.69915e-22	2.1339e-21	40.2376
SNAP25	-2.33048	5.33975	-10.5237	1.72395e-22	2.16392e-21	40.2233
PARVB	1.01021	3.0601	10.5217	1.75081e-22	2.19537e-21	40.208
DISP2	-1.29598	1.71007	-10.5159	1.83396e-22	2.29608e-21	40.1621
RAB6C	-1.9846	#NAME?	-10.5972	1.95069e-22	2.43471e-21	40.1503
ATOH8	-1.60905	3.39147	-10.5133	1.87187e-22	2.34113e-21	40.1418
ANXA2P2	1.9513	#NAME?	10.5933	2.05828e-22	2.56255e-21	40.1004
RP11-295G20.2	1.02064	#NAME?	10.5081	1.9892e-22	2.48023e-21	40.0831
SLAMF8	1.76107	0.98595	10.5013	2.05838e-22	2.56255e-21	40.0479
MT-ND4L	-1.01384	12.8115	-10.5009	2.0643e-22	2.5686e-21	40.045
SPAG4	1.74798	#NAME?	10.5071	2.12939e-22	2.64824e-21	40.0202
GPR27	-2.04587	1.92548	-10.496	2.147e-22	2.66741e-21	40.0062
PACSIN1	-2.95457	1.26001	-10.4933	2.19341e-22	2.72228e-21	39.985
DDX25	-1.82025	#NAME?	-10.4971	2.2134e-22	2.7443e-21	39.9789
PLIN2	1.32359	3.90695	10.4918	2.21835e-22	2.74904e-21	39.9738
HSPA12A	-1.20401	2.56521	-10.4872	2.30177e-22	2.84661e-21	39.9373
BARD1	1.03073	1.68576	10.4823	2.39167e-22	2.95479e-21	39.8994
CENPM	1.35754	#NAME?	10.4807	2.52005e-22	3.10708e-21	39.8506
CACNA2D3	-1.70737	0.277086	-10.4716	2.60356e-22	3.2068e-21	39.8154
TNFRSF11B	2.06832	#NAME?	10.4734	2.61711e-22	3.22186e-21	39.8118
TBX15	1.36006	0.833511	10.4649	2.74536e-22	3.37121e-21	39.763
CAV2	1.36601	2.85701	10.4645	2.75361e-22	3.37963e-21	39.76
BEX2	-1.40911	5.08485	-10.4635	2.77526e-22	3.40278e-21	39.7523
CDH20	-1.62759	3.27258	-10.4584	2.88937e-22	3.53822e-21	39.7124
ATP8A2	-2.12981	-0.591311	-10.4515	3.05065e-22	3.72727e-21	39.6587
BRSK2	-1.5109	3.68941	-10.448	3.1374e-22	3.82751e-21	39.631
PEX5L	-2.07785	1.65752	-10.4466	3.17239e-22	3.86368e-21	39.62
CRNDE	2.28166	#NAME?	10.4554	3.26484e-22	3.97102e-21	39.599
BATF	1.67095	#NAME?	10.4692	3.30909e-22	4.02035e-21	39.5947
FBXO5	1.0617	2.32829	10.434	3.50317e-22	4.23674e-21	39.5219
BTBD17	-2.25702	#NAME?	-10.4379	3.60056e-22	4.3446e-21	39.4991
C1S	1.54236	5.1282	10.4311	3.58573e-22	4.33316e-21	39.4988
GABRD	-2.0282	2.01037	-10.4309	3.59013e-22	4.33632e-21	39.4976
SNCG	-1.8849	3.70587	-10.4307	3.59737e-22	4.34291e-21	39.4956
AC099522.1	1.61313	#NAME?	10.4376	3.7544e-22	4.52798e-21	39.4607
SSTR2	-1.8139	1.78296	-10.4191	3.94229e-22	4.74518e-21	39.4051
KCNK12	-2.07512	#NAME?	-10.4249	3.99118e-22	4.80021e-21	39.3973
KIF6	-1.71138	#NAME?	-10.4199	3.99195e-22	4.80021e-21	39.3941
NTRK2	-1.51786	6.90927	-10.4122	4.1603e-22	5.00017e-21	39.3518
SYN2	-2.69084	#NAME?	-10.4097	4.32599e-22	5.19418e-21	39.3147
RP11-558F24.4	1.74324	#NAME?	10.516	4.64753e-22	5.56925e-21	39.3097
PLK5	-1.50742	#NAME?	-10.4178	4.65624e-22	5.57694e-21	39.2523
LYZ	2.04177	3.40482	10.3944	4.78701e-22	5.7223e-21	39.213
ADPRH	1.00698	1.28483	10.3887	5.00712e-22	5.97374e-21	39.1686
ATF3	1.41085	3.70342	10.3887	5.00718e-22	5.97374e-21	39.1686
CEP112	1.00399	1.94014	10.3825	5.25905e-22	6.26502e-21	39.12
WSCD2	-2.37811	#NAME?	-10.4032	5.77581e-22	6.87053e-21	39.0468
LINC00515	-1.18069	#NAME?	-10.3916	5.95229e-22	7.07009e-21	39.0125
CLEC18A	1.43281	0.983688	10.3632	6.12032e-22	7.25904e-21	38.97
LRRC7	-1.7388	0.295683	-10.36	6.27598e-22	7.43279e-21	38.9452
KIF21B	-1.38777	3.16389	-10.3569	6.4318e-22	7.60622e-21	38.9209
ERCC6L	1.65799	#NAME?	10.3482	7.01508e-22	8.26387e-21	38.8365
CENPH	1.11705	2.56876	10.3439	7.12123e-22	8.38079e-21	38.8202
AKR1C1	-1.90689	#NAME?	-10.3412	7.41177e-22	8.71008e-21	38.7821
DNMBP-AS1	-2.03144	#NAME?	-10.4243	7.91668e-22	9.28549e-21	38.7703
PON3	-1.50433	#NAME?	-10.3559	8.01902e-22	9.39195e-21	38.7192
RP11-147L13.8	-1.22228	#NAME?	-10.3375	7.92771e-22	9.29395e-21	38.7185
MALL	1.29192	-0.38718	10.33	7.94862e-22	9.31398e-21	38.7115
C16orf96	-1.0203	-1.48261	-10.3286	8.03569e-22	9.40694e-21	38.7007
FAM107A	-1.5769	7.27373	-10.325	8.26245e-22	9.65845e-21	38.6732
GINS2	1.21412	1.49183	10.3247	8.28096e-22	9.66615e-21	38.671
IFITM3	1.43008	7.42441	10.3206	8.55401e-22	9.98009e-21	38.6389
GLIPR1	1.27559	3.29862	10.3197	8.61313e-22	1.00346e-20	38.6321
APOL1	1.30689	2.32365	10.3189	8.6678e-22	1.00887e-20	38.6259
ATP1A3	-2.10108	4.67254	-10.3187	8.68604e-22	1.0105e-20	38.6238
WWTR1	1.31403	4.28615	10.306	9.59438e-22	1.11245e-20	38.5254
FAM26F	1.55128	#NAME?	10.3076	9.65307e-22	1.11873e-20	38.5209
RHBDL1	-1.00725	1.81702	-10.3014	9.94399e-22	1.1508e-20	38.49
FCER1G	1.35199	5.99584	10.3	1.00528e-21	1.16284e-20	38.4793
PON1	-1.84088	#NAME?	-10.3762	1.06887e-21	1.23522e-20	38.4695
BDKRB2	2.1233	#NAME?	10.2996	1.04674e-21	1.21022e-20	38.4422
SOCS2	1.42085	3.1559	10.289	1.09609e-21	1.26608e-20	38.3937
PLBD1	1.43093	1.21864	10.2858	1.12426e-21	1.29738e-20	38.3686
RIMS1	-1.93598	#NAME?	-10.2879	1.12619e-21	1.29899e-20	38.3684
APOBEC3G	1.23113	1.94125	10.2833	1.14618e-21	1.3208e-20	38.3496
RP3-466P17.1	-1.42239	#NAME?	-10.2889	1.20379e-21	1.38522e-20	38.3084
FBXL16	-1.74582	4.27081	-10.2765	1.20842e-21	1.38988e-20	38.2973
MATK	-1.45208	#NAME?	-10.2758	1.23829e-21	1.42155e-20	38.2746
CKMT1A	-2.28038	#NAME?	-10.3237	1.43243e-21	1.63746e-20	38.1714
THBS1	2.01896	2.17279	10.2603	1.37258e-21	1.57126e-20	38.1713
SMOC1	-2.61241	5.36195	-10.254	1.44117e-21	1.64669e-20	38.1231
CFH	1.43663	2.3967	10.2539	1.44308e-21	1.64809e-20	38.1218
LYNX1	-1.0668	3.88064	-10.2497	1.49102e-21	1.70125e-20	38.0895
SHANK1	-1.76138	1.89462	-10.2411	1.59496e-21	1.81558e-20	38.0228
CSTA	1.90127	#NAME?	10.2836	1.65025e-21	1.87589e-20	38.0185
RNF219-AS1	-2.19103	#NAME?	-10.2462	1.61928e-21	1.8424e-20	38.0123
PTCHD2	-1.68547	2.10961	-10.2355	1.66554e-21	1.8915e-20	37.98
CACNB4	-1.03142	1.7149	-10.2239	1.82416e-21	2.06777e-20	37.89
LGALS3	1.79527	5.22348	10.2223	1.84756e-21	2.09333e-20	37.8774
ACTG2	2.268	#NAME?	10.226	1.96672e-21	2.22626e-20	37.8231
RAB34	1.50427	3.86514	10.2132	1.98251e-21	2.24205e-20	37.8077
ZNF367	1.17034	1.25405	10.2096	2.03925e-21	2.30408e-20	37.7798
GAP43	1.32586	6.86249	10.209	2.04968e-21	2.31479e-20	37.7748
CTSZ	1.2485	6.04287	10.2079	2.06634e-21	2.33252e-20	37.7668
AC091878.1	-2.02924	#NAME?	-10.3242	2.3612e-21	2.6555e-20	37.7162
NR3C2	-1.04854	1.6017	-10.1983	2.22867e-21	2.50994e-20	37.692
CXCR4	1.33135	4.31091	10.1894	2.38796e-21	2.68312e-20	37.6237
ESCO2	1.62807	#NAME?	10.1891	2.43722e-21	2.73594e-20	37.605
ACTL6B	-2.29709	#NAME?	-10.1953	2.45144e-21	2.74936e-20	37.6037
ARHGAP29	1.00688	1.93585	10.1864	2.44541e-21	2.74387e-20	37.6002
C1orf54	1.03774	4.3061	10.1857	2.45755e-21	2.75368e-20	37.5953
ATP8B1	1.12606	-0.529726	10.1796	2.57711e-21	2.88632e-20	37.5484
RP11-277L2.5	-1.47314	#NAME?	-10.1808	2.64711e-21	2.95927e-20	37.5248
TNFRSF4	1.53276	#NAME?	10.1796	2.67067e-21	2.98423e-20	37.5161
TTC9B	-2.06845	2.51269	-10.1716	2.74313e-21	3.06239e-20	37.4866
TRIP6	1.10755	4.79864	10.1613	2.97406e-21	3.31715e-20	37.4067
BST2	1.33542	5.43389	10.1573	3.06735e-21	3.41806e-20	37.3762
ATP2B2	-1.51928	2.70691	-10.1566	3.08404e-21	3.43509e-20	37.3708
ADCY2	-1.39607	4.80425	-10.1507	3.22899e-21	3.58996e-20	37.3254
UBE2T	1.20794	3.06255	10.1505	3.23429e-21	3.59422e-20	37.3238
A2M	1.00633	7.29233	10.147	3.32377e-21	3.68691e-20	37.2968
FAM43A	1.00776	1.56835	10.1441	3.39955e-21	3.76925e-20	37.2745
MYL9	1.35472	4.76514	10.1438	3.40808e-21	3.77699e-20	37.2721
XRCC2	1.24298	0.112487	10.1435	3.4162e-21	3.78426e-20	37.2697
C10orf10	1.34467	4.27646	10.142	3.45621e-21	3.82684e-20	37.2582
PRF1	1.83336	#NAME?	10.1412	3.5383e-21	3.9124e-20	37.2365
RIPPLY2	-1.53627	#NAME?	-10.1665	3.62148e-21	4.00073e-20	37.2318
SRRM4	-2.31	#NAME?	-10.1443	3.70947e-21	4.0905e-20	37.1957
LRP4	-1.04908	4.89521	-10.1312	3.7585e-21	4.1427e-20	37.1753
DSCAML1	-1.94103	1.8333	-10.1289	3.82435e-21	4.20955e-20	37.1581
CTC-203F4.2	-1.01873	0.766713	-10.1271	3.87914e-21	4.266e-20	37.1441
APLN	1.29766	4.75099	10.1253	3.93368e-21	4.32402e-20	37.1303
CNN2	1.34883	3.41179	10.1238	3.98072e-21	4.37376e-20	37.1185
PPFIA2	-1.44501	2.48857	-10.1212	4.06183e-21	4.45483e-20	37.0986
ITGA3	1.37961	3.48899	10.1168	4.20165e-21	4.59988e-20	37.0651
KNTC1	1.0129	2.62809	10.1165	4.2144e-21	4.61177e-20	37.0621
CHRNA7	-1.26539	-0.114912	-10.1157	4.23998e-21	4.63766e-20	37.0561
IL7	1.44401	#NAME?	10.1149	4.41675e-21	4.82235e-20	37.0187
EFHD1	-1.32955	5.39609	-10.1106	4.41071e-21	4.81792e-20	37.0171
SH3GL3	-2.28192	#NAME?	-10.1099	4.51408e-21	4.9242e-20	36.9957
RHBDL3	-1.49027	3.21632	-10.1036	4.65785e-21	5.07875e-20	36.9632
TMCC2	-1.03706	3.28879	-10.1017	4.72532e-21	5.1477e-20	36.949
BRCA2	1.38203	-0.0854507	10.1007	4.76462e-21	5.18587e-20	36.9408
LHPP	-1.35785	5.17137	-10.1006	4.76792e-21	5.18714e-20	36.9401
SSTR1	-2.66666	#NAME?	-10.1365	4.92568e-21	5.35159e-20	36.9342
SNCB	-2.36141	#NAME?	-10.1014	4.82158e-21	5.24317e-20	36.9305
ECSCR	1.37865	#NAME?	10.1029	4.84903e-21	5.27067e-20	36.9264
GRM5	-2.2425	#NAME?	-10.1081	5.08847e-21	5.52352e-20	36.8862
ASPN	1.63656	0.0383276	10.0896	5.19036e-21	5.6291e-20	36.8562
PCDH7	-1.5164	#NAME?	-10.0898	5.27274e-21	5.7108e-20	36.8421
LPHN2	1.08634	2.99893	10.0874	5.28251e-21	5.71884e-20	36.8388
CECR6	-1.00418	1.73951	-10.0848	5.38759e-21	5.83001e-20	36.8193
ELTD1	1.11711	2.50574	10.0766	5.74093e-21	6.20133e-20	36.7565
DLGAP3	-1.72786	1.33133	-10.0758	5.78014e-21	6.2409e-20	36.7498
MAGEE1	-1.37694	#NAME?	-10.0772	5.81537e-21	6.27616e-20	36.7452
RERGL	-1.44579	#NAME?	-10.0739	6.17532e-21	6.65873e-20	36.6888
FOXD1	2.37727	-0.716714	10.0643	6.31793e-21	6.80948e-20	36.6618
DGKB	-1.58859	1.81831	-10.0468	7.23611e-21	7.77156e-20	36.5277
LRRC25	1.26757	1.69878	10.0393	7.66737e-21	8.2202e-20	36.4705
VIM-AS1	1.35158	#NAME?	10.0575	7.79286e-21	8.35106e-20	36.4681
ASIC1	-1.22796	4.37292	-10.0325	8.0827e-21	8.63882e-20	36.4183
PRCD	-1.54285	1.6941	-10.0317	8.13216e-21	8.68787e-20	36.4123
SMAGP	1.0694	0.676372	10.0302	8.22609e-21	8.78437e-20	36.4009
AP000708.1	-1.02406	#NAME?	-10.0368	8.37285e-21	8.93716e-20	36.3894
LCP2	1.08538	3.79621	10.0237	8.6521e-21	9.22714e-20	36.351
ZC3HAV1L	1.37648	#NAME?	10.025	8.70984e-21	9.28464e-20	36.3459
SLC6A13	-1.41896	#NAME?	-10.0243	8.76077e-21	9.33075e-20	36.3402
RP1-74M1.3	1.48332	-0.373287	10.0186	9.00012e-21	9.56474e-20	36.312
OCIAD2	2.01541	3.77549	10.017	9.10959e-21	9.67685e-20	36.3001
ATP2B3	-2.21424	#NAME?	-10.0207	9.1594e-21	9.71372e-20	36.2977
SEC61G	1.573	6.96121	10.0165	9.14409e-21	9.70502e-20	36.2964
TBXA2R	1.18408	0.303162	10.0151	9.24929e-21	9.80384e-20	36.2851
RP11-624M8.1	-1.71225	#NAME?	-10.0638	9.63683e-21	1.0188e-19	36.2802
JUNB	1.358	5.92689	10.0111	9.54057e-21	1.01038e-19	36.2544
LAMC3	1.45329	2.20837	10.0105	9.57857e-21	1.01352e-19	36.2505
SEPHS1P6	-1.2368	#NAME?	-10.032	9.82522e-21	1.03736e-19	36.2418
NMNAT2	-1.62449	2.82713	-10.0079	9.77283e-21	1.03228e-19	36.2306
HSD17B6	-1.24466	2.31047	-10.004	1.00784e-20	1.06317e-19	36.2002
ITGA11	1.12601	0.265914	10.0039	1.00836e-20	1.06326e-19	36.1997
CSMD1	-1.57905	#NAME?	-10.0045	1.02104e-20	1.07616e-19	36.1888
HSPB1	1.25346	7.21213	10.0009	1.03216e-20	1.08742e-19	36.1766
CABP4	1.46039	#NAME?	10.0027	1.05265e-20	1.10852e-19	36.1602
LGI3	-2.1579	#NAME?	-9.99493	1.09889e-20	1.15472e-19	36.1162
RP11-314B1.2	-2.17254	#NAME?	-10.0168	1.16574e-20	1.22285e-19	36.0774
RP11-441O15.3	-1.04924	#NAME?	-9.98906	1.14983e-20	1.20772e-19	36.0714
LAMA2	1.28759	1.55817	9.9854	1.16319e-20	1.22122e-19	36.0585
FBLN5	1.46868	3.16098	9.98512	1.16567e-20	1.22285e-19	36.0564
GPR123	-1.61116	2.44513	-9.98151	1.19865e-20	1.25466e-19	36.0288
STXBP1	-1.10249	4.88382	-9.97673	1.24372e-20	1.30016e-19	35.9923
BCRP2	-1.34955	0.957145	-9.97564	1.25419e-20	1.31055e-19	35.984
ADAM22	-1.07809	3.51011	-9.97379	1.27227e-20	1.32829e-19	35.9699
TMEM72-AS1	-1.19625	#NAME?	-9.99551	1.30027e-20	1.35578e-19	35.9649
RP11-361F15.2	-1.33986	0.757122	-9.9687	1.32315e-20	1.37905e-19	35.9311
LINC00087	-1.35371	1.02886	-9.96782	1.33218e-20	1.38787e-19	35.9244
KIF18B	1.62326	#NAME?	9.96974	1.33461e-20	1.3898e-19	35.9241
VAMP8	1.15644	4.55311	9.96742	1.3363e-20	1.39097e-19	35.9214
CDC42EP5	1.58367	#NAME?	9.96923	1.38564e-20	1.44048e-19	35.89
RANBP3L	-1.44066	2.75409	-9.95781	1.43912e-20	1.4948e-19	35.8481
SLC2A3	1.22766	3.56268	9.95706	1.44749e-20	1.50285e-19	35.8424
PLCB1	-1.15912	3.27744	-9.95644	1.45444e-20	1.50942e-19	35.8376
RP6-201G10.2	-1.49262	#NAME?	-9.95639	1.47926e-20	1.53452e-19	35.8224
DDN	-2.37816	1.35038	-9.95368	1.48572e-20	1.54056e-19	35.8166
CHRNB2	-1.77072	1.07397	-9.95235	1.501e-20	1.55574e-19	35.8065
ADRA1A	-1.6244	#NAME?	-9.96386	1.5194e-20	1.57281e-19	35.8034
FCGR2B	2.27201	#NAME?	9.95335	1.51432e-20	1.56822e-19	35.7992
RP11-547D24.1	-1.89492	#NAME?	-10.0275	1.64411e-20	1.69756e-19	35.7727
DIRAS3	1.80065	1.91375	9.94542	1.58338e-20	1.63624e-19	35.7537
TPTE2P1	-1.46328	#NAME?	-9.96448	1.73891e-20	1.79013e-19	35.6826
NABP1	1.11243	2.25132	9.93392	1.73002e-20	1.78173e-19	35.6661
RP11-303E16.3	-1.3116	#NAME?	-9.95165	1.7569e-20	1.80635e-19	35.6643
GBP5	1.78403	#NAME?	9.93876	1.75149e-20	1.80156e-19	35.6584
WI2-81516E3.1	-1.52278	#NAME?	-10.0349	1.88034e-20	1.92432e-19	35.6583
VASN	1.81743	1.43672	9.93058	1.77501e-20	1.82416e-19	35.6408
HLA-DMA	1.34229	5.02533	9.93053	1.77572e-20	1.82416e-19	35.6404
ICAM1	1.69761	2.71936	9.92706	1.82383e-20	1.87279e-19	35.6139
PROCR	1.01102	2.15389	9.92637	1.83355e-20	1.88198e-19	35.6087
SMAD9	-1.0933	3.0204	-9.9258	1.84161e-20	1.88866e-19	35.6044
RBM47	1.23466	1.49375	9.92352	1.87414e-20	1.91878e-19	35.5871
ANO5	-1.58233	#NAME?	-9.92278	1.9161e-20	1.96009e-19	35.5666
HLA-DPA1	1.58081	6.80177	9.91912	1.93873e-20	1.98241e-19	35.5536
CASC5	1.47253	0.0198957	9.91129	2.05912e-20	2.10198e-19	35.494
CNNM1	-2.23105	#NAME?	-9.92273	2.11861e-20	2.16089e-19	35.4764
RASGEF1C	-1.49793	1.94217	-9.90607	2.14341e-20	2.18527e-19	35.4544
APOBEC3D	1.34279	#NAME?	9.90757	2.22565e-20	2.26722e-19	35.4217
SEL1L3	1.5891	2.51803	9.89707	2.29709e-20	2.33706e-19	35.3859
C1orf162	1.21073	3.44286	9.89566	2.32202e-20	2.36143e-19	35.3753
ISM1	-1.42396	-0.282307	-9.89454	2.3422e-20	2.38073e-19	35.3667
MYADM	1.0183	3.89165	9.89449	2.34296e-20	2.38073e-19	35.3664
TNFRSF14	1.04055	3.55026	9.89083	2.40992e-20	2.44775e-19	35.3386
MAPT	-1.29513	5.86503	-9.88784	2.46589e-20	2.50251e-19	35.3159
RP11-689P11.2	-1.08458	-0.914452	-9.87501	2.72108e-20	2.7546e-19	35.2185
PRR16	1.48201	#NAME?	9.87558	2.75328e-20	2.78487e-19	35.2084
DLL4	1.15321	1.40753	9.86966	2.83533e-20	2.8643e-19	35.1779
SMPD3	-1.34349	1.5459	-9.86735	2.88601e-20	2.91428e-19	35.1604
BCL2A1	2.00387	#NAME?	9.87276	2.95421e-20	2.98068e-19	35.1432
DYNC1I1	-1.53946	2.46672	-9.86297	2.98447e-20	3.00872e-19	35.1272
CELSR1	2.04001	-0.187566	9.86218	3.00272e-20	3.02585e-19	35.1212
AC034220.3	-1.16695	#NAME?	-9.85897	3.17801e-20	3.19588e-19	35.0681
FAM222A	-1.43609	3.50877	-9.84903	3.32123e-20	3.33438e-19	35.0216
RP11-356I2.4	1.26682	#NAME?	9.86087	3.39961e-20	3.41026e-19	35.009
DNM3	-1.08545	2.86309	-9.84027	3.55201e-20	3.56021e-19	34.9552
SLC2A4	-1.25622	-0.880902	-9.83894	3.58835e-20	3.59515e-19	34.9451
TMEM257	-1.50507	#NAME?	-9.8462	3.61985e-20	3.62372e-19	34.9425
CEBPD	1.42088	4.37789	9.83403	3.72591e-20	3.72683e-19	34.908
STOX1	-1.57083	1.89792	-9.83233	3.77469e-20	3.77407e-19	34.8951
PID1	-1.25474	4.27461	-9.83225	3.77722e-20	3.77445e-19	34.8944
BTBD19	1.10037	1.39887	9.83136	3.80302e-20	3.79615e-19	34.8877
C5AR1	1.58203	2.12276	9.81561	4.29039e-20	4.2634e-19	34.7686
HELLS	1.16765	0.970649	9.81555	4.29236e-20	4.26362e-19	34.7681
ZC3H12B	-1.63801	-0.367813	-9.81471	4.32002e-20	4.28759e-19	34.7618
CIITA	1.46784	1.80875	9.8144	4.3301e-20	4.29584e-19	34.7595
VWF	1.10128	3.48401	9.81164	4.42272e-20	4.38237e-19	34.7386
FAM81A	-1.23516	2.06092	-9.80888	4.51711e-20	4.47225e-19	34.7177
AC011747.7	-1.13154	1.55516	-9.80799	4.54777e-20	4.50077e-19	34.711
RP11-161M6.2	-1.78826	5.64506	-9.79392	5.06431e-20	5.00181e-19	34.6047
UPP2	-1.36886	#NAME?	-9.81577	5.20857e-20	5.1297e-19	34.5954
APOBEC3B	1.65443	#NAME?	9.822	5.31763e-20	5.23076e-19	34.5809
STRA6	1.66386	#NAME?	9.79262	5.19592e-20	5.11932e-19	34.5808
SLC7A7	1.06342	2.76945	9.78969	5.23099e-20	5.1497e-19	34.5727
AMER2-AS1	-1.51271	#NAME?	-9.86607	5.72743e-20	5.61343e-19	34.5449
MYO5B	1.61236	0.563287	9.78213	5.54208e-20	5.44494e-19	34.5156
ADAM1B	-1.12079	#NAME?	-9.80275	5.65403e-20	5.5482e-19	34.5126
SH2D4A	2.03239	#NAME?	9.78652	5.98952e-20	5.85376e-19	34.4494
CABP1	-1.97651	2.36846	-9.77329	5.92885e-20	5.80383e-19	34.449
DGKK	-2.41794	#NAME?	-9.829	6.60248e-20	6.41678e-19	34.3922
FERMT3	1.08201	3.19187	9.76506	6.31339e-20	6.15056e-19	34.3869
PLCH2	-1.63844	1.45833	-9.76348	6.39014e-20	6.22284e-19	34.3749
CNTN1	-1.76963	5.1513	-9.76306	6.41035e-20	6.24003e-19	34.3718
CTD-2562J17.7	-1.3416	#NAME?	-9.76673	6.43088e-20	6.25751e-19	34.3716
HHATL	-1.80256	#NAME?	-9.76649	6.44225e-20	6.26606e-19	34.3699
GLRA3	-2.49192	#NAME?	-9.82611	6.87422e-20	6.65694e-19	34.3544
RP11-445H22.3	-1.3779	#NAME?	-9.80416	6.99846e-20	6.77186e-19	34.3228
KIF15	1.3153	1.48311	9.75536	6.79837e-20	6.59662e-19	34.3137
CYBA	1.18512	5.73161	9.75531	6.80115e-20	6.59668e-19	34.3133
SYBU	-1.01783	4.65501	-9.75436	6.85045e-20	6.63921e-19	34.3062
CRLF1	-1.89561	3.18393	-9.75273	6.93633e-20	6.71441e-19	34.2939
LINC00693	-1.44133	#NAME?	-9.74849	7.27547e-20	7.03151e-19	34.2482
SEZ6L	-1.98642	4.27805	-9.74487	7.36482e-20	7.11504e-19	34.2347
CD74	1.49969	9.38814	9.74315	7.462e-20	7.20606e-19	34.2217
CCDC85A	-1.7849	#NAME?	-9.74765	7.55344e-20	7.28857e-19	34.2142
RP1-293L6.1	-2.2851	#NAME?	-10.0214	9.41222e-20	8.99653e-19	34.1925
AQP6	-1.15027	0.144733	-9.73147	8.15632e-20	7.85474e-19	34.1338
ADAM11	-1.34817	1.17231	-9.72746	8.40948e-20	8.08573e-19	34.1036
XKR7	-2.37999	#NAME?	-9.73192	8.51356e-20	8.18257e-19	34.0959
GPIHBP1	-1.59555	1.30606	-9.72397	8.63606e-20	8.29048e-19	34.0774
SLC26A4-AS1	-2.81444	#NAME?	-9.77761	9.17519e-20	8.79069e-19	34.0609
SPHK1	1.24851	2.33574	9.71841	9.00941e-20	8.63526e-19	34.0355
AKR1C2	-1.62593	#NAME?	-9.71679	9.40457e-20	8.99275e-19	33.9961
MIR24-2	1.18548	1.74096	9.71003	9.60243e-20	9.17473e-19	33.9726
GAREML	-1.23182	3.55182	-9.7065	9.86423e-20	9.41748e-19	33.946
DEGS2	-1.34566	#NAME?	-9.72112	9.99685e-20	9.54035e-19	33.9448
HIST1H1C	1.18759	3.66738	9.70307	1.01251e-19	9.65135e-19	33.9202
CAMK4	-1.67496	0.775416	-9.70085	1.02971e-19	9.80762e-19	33.9036
ALG1L	-1.22171	#NAME?	-9.74915	1.09525e-19	1.04155e-18	33.8831
MDK	1.46263	6.07615	9.69477	1.07847e-19	1.02681e-18	33.8578
CXCL10	2.31515	#NAME?	9.68932	1.29179e-19	1.22368e-18	33.6934
HILPDA	1.15244	3.6916	9.67283	1.27408e-19	1.20785e-18	33.6932
EVC	1.35735	0.730135	9.66896	1.31209e-19	1.24098e-18	33.6641
RP11-158M2.5	-1.69793	#NAME?	-9.73234	1.38281e-19	1.3033e-18	33.6624
FEZF2	-1.78794	#NAME?	-9.69794	1.35535e-19	1.2794e-18	33.6568
MAP7	-1.32511	2.94822	-9.66418	1.36052e-19	1.28378e-18	33.6283
RND3	1.19842	3.72053	9.66338	1.3688e-19	1.29109e-18	33.6223
APOBR	1.10643	0.98552	9.66294	1.37345e-19	1.29499e-18	33.619
NETO2	1.28872	3.3637	9.65985	1.40605e-19	1.32418e-18	33.5958
CXCL9	2.10797	#NAME?	9.67733	1.4367e-19	1.352e-18	33.59
RXRG	-1.53295	#NAME?	-9.65727	1.45537e-19	1.36851e-18	33.5632
KCNT1	-2.17906	#NAME?	-9.65487	1.50453e-19	1.41365e-18	33.5319
NAV3	-1.17613	1.72863	-9.64928	1.52334e-19	1.43021e-18	33.5167
KB-1125A3.11	-1.24208	#NAME?	-9.67883	1.56467e-19	1.46336e-18	33.5153
LIMS2	-1.1602	3.41644	-9.64876	1.52947e-19	1.43375e-18	33.5127
HS3ST4	-2.09397	#NAME?	-9.67642	1.56745e-19	1.46428e-18	33.5113
CAPG	1.42903	5.49968	9.64614	1.56008e-19	1.4602e-18	33.4931
AC005330.2	-1.15365	#NAME?	-9.64962	1.56567e-19	1.46363e-18	33.4926
RP11-626G11.3	1.29262	#NAME?	9.64957	1.56616e-19	1.46363e-18	33.4923
TWIST1	1.76973	#NAME?	9.64508	1.59631e-19	1.48781e-18	33.4719
IL1RN	2.14612	#NAME?	9.65488	1.64913e-19	1.53527e-18	33.4505
CP	2.09653	#NAME?	9.64081	1.64884e-19	1.53527e-18	33.44
RP1-257A7.5	-1.04762	3.52922	-9.63768	1.66338e-19	1.54795e-18	33.4298
SDPR	-1.33571	2.38206	-9.63344	1.71778e-19	1.59674e-18	33.398
RAB3C	-2.13514	#NAME?	-9.63657	1.72823e-19	1.60584e-18	33.395
RP11-482M8.3	-1.85167	#NAME?	-9.74136	1.90529e-19	1.76698e-18	33.3852
KCNE4	1.55499	1.81721	9.63065	1.75451e-19	1.62901e-18	33.3771
PAK3	-1.53546	1.3221	-9.61477	1.97858e-19	1.83147e-18	33.2584
STXBP5-AS1	-1.20017	-0.568958	-9.6137	1.99472e-19	1.8457e-18	33.2504
PXDN	1.13375	4.09283	9.61152	2.02783e-19	1.87563e-18	33.2341
E2F1	1.10328	2.46253	9.61098	2.03622e-19	1.88267e-18	33.23
CDH18	-2.04187	#NAME?	-9.63886	2.14626e-19	1.97765e-18	33.2044
KIAA0226L	1.27826	1.75727	9.60536	2.12466e-19	1.95997e-18	33.188
DIAPH3	1.02247	-0.441438	9.60476	2.13429e-19	1.96811e-18	33.1836
PXDNL	1.7214	#NAME?	9.60631	2.14064e-19	1.97321e-18	33.1821
AC005682.5	1.40394	#NAME?	9.66395	2.2571e-19	2.07585e-18	33.1778
KIF5C	-1.04625	5.242	-9.60233	2.17385e-19	2.00231e-18	33.1654
CDCP1	1.48005	#NAME?	9.60284	2.19757e-19	2.02339e-18	33.1562
ULBP1	2.00484	#NAME?	9.62131	2.296e-19	2.11003e-18	33.1316
RP11-279F6.1	-1.35391	#NAME?	-9.60216	2.27526e-19	2.09176e-18	33.1249
GPR82	1.74834	#NAME?	9.61134	2.32494e-19	2.13501e-18	33.1129
C1QA	1.27138	6.81988	9.59268	2.33846e-19	2.14661e-18	33.0933
ST6GALNAC1	-1.31837	#NAME?	-9.59433	2.5244e-19	2.30686e-18	33.0268
SLC1A6	-2.27573	#NAME?	-9.62236	2.72478e-19	2.48344e-18	32.98
CRIP3	-1.15911	1.28233	-9.57562	2.66021e-19	2.42732e-18	32.966
RP4-781K5.8	1.22375	#NAME?	9.58668	2.756e-19	2.51002e-18	32.9431
DPP10	-1.9399	#NAME?	-9.58038	2.76226e-19	2.51478e-18	32.9363
ANKRD19P	-1.22667	-0.772293	-9.57128	2.7488e-19	2.50439e-18	32.9336
CBLN2	-2.31682	#NAME?	-9.59539	2.87776e-19	2.61699e-18	32.9116
VDR	1.91934	#NAME?	9.58183	2.85832e-19	2.60028e-18	32.9073
RP11-513I15.6	-1.33179	#NAME?	-9.57258	3.11095e-19	2.82588e-18	32.8251
RP4-613B23.1	-1.20274	#NAME?	-9.55712	3.10335e-19	2.82003e-18	32.8153
GAPT	1.56858	#NAME?	9.54827	3.31754e-19	3.00567e-18	32.7494
HIC1	1.06522	1.05928	9.54517	3.34749e-19	3.03169e-18	32.739
PDE11A	-1.55912	#NAME?	-9.55189	3.37248e-19	3.05204e-18	32.7377
RP11-127B20.2	-1.3371	#NAME?	-9.55397	3.41973e-19	3.0902e-18	32.727
APC2	-1.05079	5.40579	-9.54308	3.40066e-19	3.07526e-18	32.7234
DOK2	1.47257	#NAME?	9.54401	3.42577e-19	3.09451e-18	32.7177
IL1RAPL1	-1.22129	#NAME?	-9.5483	3.46484e-19	3.12633e-18	32.711
FMOD	1.99257	1.5161	9.54111	3.45135e-19	3.11647e-18	32.7088
FAM132B	1.42036	#NAME?	9.54369	3.48414e-19	3.14257e-18	32.7025
FGF13	-1.93438	#NAME?	-9.53703	3.66306e-19	3.29906e-18	32.653
MICU3	-1.02227	1.90837	-9.53222	3.6905e-19	3.32131e-18	32.6427
PANX2	-1.31855	1.0821	-9.53071	3.73275e-19	3.35809e-18	32.6314
RP11-479O17.10	-1.52584	#NAME?	-9.65547	4.19866e-19	3.75916e-18	32.6187
CADM2	-1.57239	#NAME?	-9.5295	3.82141e-19	3.43278e-18	32.6097
HSPD1P6	2.26634	#NAME?	9.79146	4.6492e-19	4.13969e-18	32.6084
RP11-21A7A.4	-1.28801	#NAME?	-9.61269	4.25184e-19	3.80538e-18	32.5786
PRKCDBP	1.43183	1.84458	9.52344	3.94283e-19	3.53793e-18	32.5773
AL512652.1	-1.2321	#NAME?	-9.53144	3.99074e-19	3.5796e-18	32.573
SAMD9L	1.17118	2.36004	9.51859	4.08952e-19	3.6655e-18	32.5413
CELF4	-2.04995	2.30499	-9.51767	4.118e-19	3.68967e-18	32.5344
CD99P1	1.07209	0.0766638	9.51247	4.28246e-19	3.82856e-18	32.4957
C2orf82	-1.75008	2.21815	-9.51214	4.29296e-19	3.83513e-18	32.4933
NUTM2A	-1.09942	#NAME?	-9.5147	4.33292e-19	3.86798e-18	32.4872
LINC00319	-1.50642	#NAME?	-9.52912	4.44048e-19	3.9611e-18	32.4767
PTGES3P1	1.54714	1.56669	9.50955	4.37743e-19	3.90628e-18	32.4741
SIDT1	-1.24669	1.14662	-9.5065	4.47899e-19	3.99105e-18	32.4514
RP11-701H24.3	-1.36104	#NAME?	-9.5385	4.83837e-19	4.30026e-18	32.4088
LHFPL1	-1.61775	#NAME?	-9.50169	4.91721e-19	4.36715e-18	32.3653
SNX20	1.35601	0.263976	9.49411	4.91646e-19	4.36715e-18	32.3594
PRR18	-1.72283	2.05764	-9.49277	4.96625e-19	4.40748e-18	32.3495
C1QB	1.25648	7.45572	9.48966	5.08367e-19	4.5084e-18	32.3264
S100A10	1.5916	6.80736	9.48837	5.13345e-19	4.54757e-18	32.3167
IGFN1	-2.39231	#NAME?	-9.48421	5.60544e-19	4.94948e-18	32.2359
HAS3	1.15233	0.10196	9.47735	5.57634e-19	4.92735e-18	32.235
PLEKHH1	-1.2722	4.1912	-9.47448	5.69773e-19	5.02914e-18	32.2138
CALY	-2.38382	#NAME?	-9.48453	5.92596e-19	5.22301e-18	32.1872
FAM115D	1.47481	#NAME?	9.5653	6.60273e-19	5.79221e-18	32.1497
MXD3	1.16612	2.93584	9.46315	6.20365e-19	5.45786e-18	32.1298
FAM19A1	-2.09026	#NAME?	-9.50516	6.5e-19	5.7062e-18	32.1217
SOCS1	1.40781	#NAME?	9.46249	6.32235e-19	5.55426e-18	32.1125
HOXB2	2.27247	#NAME?	9.46449	6.49769e-19	5.7062e-18	32.0901
PLP1	-2.0456	8.50282	-9.45627	6.53219e-19	5.73239e-18	32.0788
RP11-234K24.3	-1.4511	#NAME?	-9.50464	6.85095e-19	5.99267e-18	32.0756
KCNK4	-1.78126	#NAME?	-9.47512	6.84588e-19	5.99039e-18	32.0525
GABRA1	-2.88947	#NAME?	-9.48872	6.99852e-19	6.11296e-18	32.0437
LRRC4	-1.00668	3.35512	-9.45093	6.79937e-19	5.95398e-18	32.0392
CELF3	-1.83679	#NAME?	-9.45098	6.89187e-19	6.02413e-18	32.0274
HOGA1	-1.09763	1.3753	-9.44762	6.96988e-19	6.09013e-18	32.0148
SLITRK1	-2.0278	#NAME?	-9.44861	7.01549e-19	6.12339e-18	32.0098
RP11-21A7A.2	-1.50027	#NAME?	-9.49825	7.54562e-19	6.57431e-18	31.9839
SRCIN1	-1.38429	3.02593	-9.43871	7.45176e-19	6.49951e-18	31.9487
GCNT1	1.34826	0.240175	9.43741	7.52433e-19	6.55811e-18	31.9392
RP11-341N2.1	-1.29962	#NAME?	-9.4292	8.11267e-19	7.04818e-18	31.8663
FA2H	-2.15335	#NAME?	-9.42942	8.21264e-19	7.12739e-18	31.8557
IFI44	1.05735	4.44349	9.4233	8.36308e-19	7.25278e-18	31.8348
EN1	2.82266	#NAME?	9.51442	9.37175e-19	8.06143e-18	31.8077
FOXS1	1.33613	#NAME?	9.42038	8.66627e-19	7.497e-18	31.8012
AC013402.2	-1.17888	2.25945	-9.41756	8.73042e-19	7.54713e-18	31.7924
RP11-713P17.3	-1.10866	1.65438	-9.41745	8.73736e-19	7.55044e-18	31.7916
CDH6	1.05279	2.07615	9.41694	8.77115e-19	7.57606e-18	31.7878
LINC00086	-1.0109	1.67348	-9.41455	8.92952e-19	7.70282e-18	31.7701
RP11-2E11.9	-1.38839	#NAME?	-9.44667	9.26085e-19	7.97167e-18	31.7636
HLA-A	1.19242	7.82725	9.41284	9.0444e-19	7.79915e-18	31.7575
FAM46B	1.94852	#NAME?	9.41831	9.30605e-19	8.00775e-18	31.7369
DUSP9	-1.73828	#NAME?	-9.42778	9.59103e-19	8.23839e-18	31.7182
COL15A1	1.764	0.172952	9.40349	9.69966e-19	8.31702e-18	31.6884
SLC16A9	-1.10623	2.96598	-9.40256	9.76703e-19	8.37184e-18	31.6816
RP1-239B22.5	-1.21346	-0.287526	-9.39557	1.02914e-18	8.7996e-18	31.63
GABRB2	-2.39118	-0.18827	-9.38862	1.08397e-18	9.26188e-18	31.5787
MREG	1.03459	2.4217	9.38714	1.09605e-18	9.35855e-18	31.5678
GPR61	-1.51409	#NAME?	-9.38784	1.10523e-18	9.43032e-18	31.561
VWC2L	-1.83127	#NAME?	-9.39339	1.12059e-18	9.55466e-18	31.5534
KCNC1	-1.42242	1.51635	-9.3838	1.1237e-18	9.57787e-18	31.5432
GPR17	-2.69152	#NAME?	-9.38475	1.13102e-18	9.63685e-18	31.5382
SLC34A2	2.16459	#NAME?	9.43226	1.22511e-18	1.04094e-17	31.5073
PPP1R1B	-1.91391	3.89203	-9.37864	1.1679e-18	9.94412e-18	31.5051
RP11-61I13.3	-1.4134	1.43585	-9.37753	1.17762e-18	1.00227e-17	31.4969
CD68	1.21557	6.04962	9.37491	1.20083e-18	1.02102e-17	31.4776
LTF	3.63252	#NAME?	9.37054	1.25757e-18	1.0674e-17	31.4335
LIX1	-1.57317	3.57589	-9.36599	1.28353e-18	1.08867e-17	31.4119
AC007743.1	-1.22925	#NAME?	-9.36729	1.3609e-18	1.15229e-17	31.3617
MADCAM1	-1.16694	#NAME?	-9.35809	1.37992e-18	1.16798e-17	31.3419
CDK6	1.19532	2.40947	9.35433	1.40013e-18	1.18427e-17	31.326
IL1R1	1.43253	1.56	9.35411	1.40243e-18	1.1858e-17	31.3244
RP4-813D12.3	-1.27454	#NAME?	-9.37218	1.46963e-18	1.24046e-17	31.2985
CYP2E1	-1.15029	1.04461	-9.34933	1.45328e-18	1.22709e-17	31.2892
EDNRA	1.17509	2.53445	9.34343	1.51863e-18	1.27904e-17	31.2458
DLGAP1	-1.40483	3.5451	-9.3434	1.51901e-18	1.27904e-17	31.2456
PPP1R16B	-1.54066	2.30174	-9.34288	1.52484e-18	1.2835e-17	31.2418
MAP3K6	1.06258	2.81435	9.33571	1.60852e-18	1.35113e-17	31.189
JAK3	1.38367	0.48556	9.33376	1.63203e-18	1.37041e-17	31.1747
KCNC2	-2.51923	#NAME?	-9.3638	1.68218e-18	1.41057e-17	31.1729
CTD-2396E7.10	-1.71124	#NAME?	-9.35669	1.69633e-18	1.42195e-17	31.1602
ANO1	1.22243	0.361812	9.32617	1.72694e-18	1.4471e-17	31.1189
FRRS1	1.49826	#NAME?	9.32752	1.7559e-18	1.47087e-17	31.1055
VAMP5	1.00378	5.23258	9.31755	1.84133e-18	1.53978e-17	31.0556
AC002429.5	-1.72785	#NAME?	-9.34577	1.89307e-18	1.58033e-17	31.0552
ELAVL2	-2.10763	#NAME?	-9.32208	1.85309e-18	1.54908e-17	31.0538
FSBP	1.04359	#NAME?	9.31693	1.87456e-18	1.56612e-17	31.0394
LOXL4	1.70965	#NAME?	9.32105	1.89274e-18	1.58033e-17	31.0344
LTBP2	1.20991	1.02749	9.3122	1.91612e-18	1.59847e-17	31.0163
SLC6A6	1.0385	1.96881	9.29714	2.14311e-18	1.78417e-17	30.9058
GPR3	1.54677	0.393114	9.29605	2.16055e-18	1.79745e-17	30.8978
LINC01057	1.30999	#NAME?	9.29885	2.20191e-18	1.82998e-17	30.8836
RP11-227B21.2	-2.33426	#NAME?	-9.44869	2.57888e-18	2.12946e-17	30.8629
CPNE5	-1.33793	3.09123	-9.29009	2.25848e-18	1.87444e-17	30.854
FZD6	1.13149	1.16141	9.28336	2.37421e-18	1.96584e-17	30.8047
NPC2	1.02243	6.87997	9.28335	2.37427e-18	1.96584e-17	30.8047
DPEP1	2.07568	#NAME?	9.30757	2.544e-18	2.10137e-17	30.765
MXRA8	1.03011	4.50496	9.27775	2.47516e-18	2.04798e-17	30.7636
LAIR1	1.19307	4.02402	9.27534	2.51972e-18	2.08273e-17	30.746
GRM1	-1.71702	#NAME?	-9.27351	2.58777e-18	2.13607e-17	30.7212
TMEM151A	-1.87188	#NAME?	-9.26999	2.65626e-18	2.19112e-17	30.6954
HSPB8	-1.3381	5.76306	-9.26706	2.67951e-18	2.20881e-17	30.6853
SYCE1	-2.37298	#NAME?	-9.37763	3.0242e-18	2.48368e-17	30.665
SPINK8	1.6357	#NAME?	9.37591	3.12031e-18	2.55594e-17	30.6371
NRXN2	-1.05154	6.04862	-9.25687	2.88964e-18	2.37638e-17	30.6108
MCM10	1.64287	0.248758	9.24751	3.09731e-18	2.53944e-17	30.5422
SPOCK3	-2.14573	#NAME?	-9.25177	3.12059e-18	2.55594e-17	30.5394
CELF5	-1.89881	2.44461	-9.24315	3.19905e-18	2.61668e-17	30.5103
RP11-680A11.5	1.20184	#NAME?	9.25646	3.26559e-18	2.66752e-17	30.5039
TBX2	1.01104	2.64918	9.24143	3.24008e-18	2.64757e-17	30.4978
ASIC2	-2.06163	#NAME?	-9.26439	3.44292e-18	2.80672e-17	30.4646
VIPR1	-1.33545	#NAME?	-9.23722	3.38601e-18	2.76218e-17	30.4558
DTL	1.47875	1.48678	9.23406	3.42183e-18	2.79046e-17	30.4439
CA11	-1.18773	4.81372	-9.23175	3.4806e-18	2.83649e-17	30.4271
HFE	1.11572	1.01258	9.23131	3.49219e-18	2.84498e-17	30.4238
RP11-149I23.3	-1.14196	#NAME?	-9.26122	3.62579e-18	2.95085e-17	30.4169
FRMPD2P1	-1.92495	#NAME?	-9.25073	3.59812e-18	2.93005e-17	30.4147
TDRD9	-1.79156	#NAME?	-9.23424	3.59902e-18	2.93005e-17	30.4001
HEYL	1.24527	1.90124	9.22611	3.6291e-18	2.95256e-17	30.3859
BCL6B	1.00557	1.5382	9.22351	3.6996e-18	3.0079e-17	30.3669
CD109	1.2343	0.432631	9.2219	3.74395e-18	3.04091e-17	30.3551
HCN2	-1.36996	3.40061	-9.21966	3.80642e-18	3.08959e-17	30.3388
ARNTL2	1.06356	1.0591	9.21568	3.92021e-18	3.17983e-17	30.3097
TRDC	2.11882	#NAME?	9.25323	4.32215e-18	3.4942e-17	30.2564
FABP5	1.9598	5.1317	9.20677	4.18711e-18	3.38842e-17	30.2447
NCF4	1.00632	2.5163	9.20529	4.23303e-18	3.4233e-17	30.2339
PKIB	1.57395	2.30812	9.19882	4.44041e-18	3.58743e-17	30.1867
MAPT-AS1	-1.58431	#NAME?	-9.21819	4.56884e-18	3.68629e-17	30.179
CD101	1.34003	0.201607	9.19672	4.50982e-18	3.64109e-17	30.1714
AP001046.5	1.39218	#NAME?	9.20067	5.05645e-18	4.06756e-17	30.0754
GALNT5	2.61232	#NAME?	9.27973	5.64499e-18	4.51562e-17	30.046
SLC25A41	-1.16371	#NAME?	-9.1897	5.19693e-18	4.17367e-17	30.0422
A2ML1	-1.65571	#NAME?	-9.18095	5.19644e-18	4.17367e-17	30.0346
KCTD16	-1.52117	#NAME?	-9.17931	5.25945e-18	4.22057e-17	30.0227
FRMPD2	-1.69288	#NAME?	-9.18345	5.3015e-18	4.25204e-17	30.0194
C1QC	1.17661	7.17313	9.1705	5.47262e-18	4.3835e-17	29.9804
GLS2	-1.19116	0.62026	-9.16983	5.49965e-18	4.4037e-17	29.9756
MMP7	2.66683	#NAME?	9.26432	6.2994e-18	5.01601e-17	29.9392
FLNC	1.75382	2.51028	9.1641	5.73714e-18	4.58783e-17	29.9339
RAB3A	-1.44296	3.75265	-9.16354	5.76077e-18	4.60521e-17	29.9298
SAMD12	-1.15428	-0.0237535	-9.16299	5.78408e-18	4.62188e-17	29.9258
PIK3R6	1.05994	-0.158181	9.16022	5.9034e-18	4.71149e-17	29.9057
CTD-3193O13.9	-1.40488	2.25585	-9.15815	5.99423e-18	4.78241e-17	29.8906
RP11-355I22.7	-1.84075	#NAME?	-9.16099	6.0958e-18	4.86026e-17	29.8786
B3GALT2	-1.48004	1.45403	-9.15346	6.20476e-18	4.94551e-17	29.8565
LHX5	-2.42549	#NAME?	-9.27648	6.94405e-18	5.50052e-17	29.854
GJB6	-2.69768	#NAME?	-9.21281	6.64429e-18	5.27166e-17	29.8487
LRP1B	-1.12932	2.60305	-9.14993	6.36807e-18	5.06406e-17	29.8309
FAM163B	-2.2978	#NAME?	-9.19799	6.74891e-18	5.34943e-17	29.8226
FPR3	1.63754	#NAME?	9.14997	6.44626e-18	5.12456e-17	29.8204
SLIT1	-2.12487	#NAME?	-9.15754	6.58119e-18	5.22671e-17	29.8091
S100A9	2.05308	4.11191	9.14574	6.56789e-18	5.21785e-17	29.8004
ADAP1	-1.36015	3.49831	-9.14452	6.62716e-18	5.25978e-17	29.7915
B3GNT5	1.13736	1.92393	9.14327	6.68827e-18	5.3031e-17	29.7825
PAQR8	-1.12667	4.24519	-9.13546	7.0839e-18	5.60582e-17	29.7258
CA10	-2.32729	#NAME?	-9.14399	7.26849e-18	5.74629e-17	29.7111
PRELID2	1.16259	#NAME?	9.13668	7.28818e-18	5.75811e-17	29.7023
EGFLAM	1.24491	1.04556	9.13146	7.29583e-18	5.76041e-17	29.6967
OPALIN	-3.11288	#NAME?	-9.15425	7.91467e-18	6.2288e-17	29.6458
AC098614.2	1.07711	#NAME?	9.12731	7.71078e-18	6.07423e-17	29.6451
FTL	1.03232	10.9167	9.11376	8.30976e-18	6.53128e-17	29.5683
COL27A1	1.16526	1.72365	9.11295	8.35907e-18	6.56791e-17	29.5624
CTD-2545M3.8	-1.47352	#NAME?	-9.1094	8.90348e-18	6.9844e-17	29.5047
RP11-21L23.2	1.09925	-1.36363	9.09974	9.21102e-18	7.21866e-17	29.4667
C20orf203	-1.37552	#NAME?	-9.11008	9.31669e-18	7.29912e-17	29.4661
DOC2A	-1.65743	1.94288	-9.0969	9.4045e-18	7.36555e-17	29.4462
ANK1	-1.01283	1.49774	-9.09535	9.5124e-18	7.44526e-17	29.4349
2022-03-04	-1.69945	#NAME?	-9.09729	9.6107e-18	7.51495e-17	29.4278
MBOAT1	1.12043	0.301576	9.09406	9.60306e-18	7.51138e-17	29.4256
UNC13C	-2.33433	#NAME?	-9.1104	1.00454e-17	7.83471e-17	29.4013
ATRNL1	-1.36507	2.31032	-9.08955	9.926e-18	7.74845e-17	29.3929
HAR1B	-1.53214	#NAME?	-9.20247	1.10678e-17	8.59081e-17	29.3918
RP11-122A3.2	1.09798	1.63247	9.08915	9.9551e-18	7.76677e-17	29.39
CDR1	-2.13348	#NAME?	-9.08885	1.00993e-17	7.87423e-17	29.3773
MBNL3	1.01489	-0.106425	9.08261	1.04444e-17	8.12764e-17	29.3427
CDK5R2	-1.67687	1.73213	-9.08099	1.05693e-17	8.21697e-17	29.331
CYTIP	1.21481	1.03347	9.07816	1.07907e-17	8.38642e-17	29.3105
ASPA	-1.66588	1.61359	-9.07292	1.12132e-17	8.69532e-17	29.2726
TRPC6	1.36735	-0.361433	9.0711	1.1364e-17	8.80667e-17	29.2594
FAS	1.18962	2.35618	9.07103	1.137e-17	8.808e-17	29.2589
SFRP4	1.70406	2.71623	9.07095	1.13766e-17	8.808e-17	29.2583
HIST1H2BD	1.03535	2.83021	9.06654	1.17496e-17	9.08524e-17	29.2265
CPNE6	-2.12294	#NAME?	-9.07197	1.20048e-17	9.27666e-17	29.2129
ESPL1	1.59111	0.645603	9.06138	1.22025e-17	9.42046e-17	29.1892
SLC29A2	-1.33564	1.29562	-9.05652	1.26448e-17	9.74647e-17	29.1541
IL6	2.16311	#NAME?	9.07808	1.30449e-17	1.00452e-16	29.1468
DRP2	-1.0944	1.23446	-9.05469	1.28155e-17	9.87491e-17	29.1408
RP11-498C9.2	1.20992	#NAME?	9.06046	1.32195e-17	1.01733e-16	29.1194
CNTFR	-1.34671	4.26701	-9.05047	1.32176e-17	1.01733e-16	29.1103
LUCAT1	2.12778	#NAME?	9.14224	1.4476e-17	1.11086e-16	29.1086
PTGDS	-1.70686	8.39718	-9.04886	1.33737e-17	1.02822e-16	29.0988
GPRC5A	2.33411	#NAME?	9.04691	1.44143e-17	1.10683e-16	29.0325
GRIA2	-1.33275	4.98248	-9.03852	1.44242e-17	1.10724e-16	29.0242
TYROBP	1.09337	6.61009	9.03654	1.46346e-17	1.12197e-16	29.0099
RPS11P6	-1.0137	#NAME?	-9.04074	1.47146e-17	1.12739e-16	29.009
C15orf48	1.94216	#NAME?	9.0814	1.63358e-17	1.24729e-16	28.9557
HPR	-1.90774	#NAME?	-9.0301	1.57121e-17	1.20155e-16	28.9428
RP11-23P13.7	1.16648	#NAME?	9.02521	1.60891e-17	1.22883e-16	28.9179
IL2RB	1.49232	#NAME?	9.0188	1.68599e-17	1.28528e-16	28.8718
FXYD5	1.05124	4.66349	9.01291	1.73929e-17	1.32425e-16	28.8395
GSC	1.58286	#NAME?	9.03232	1.79455e-17	1.36504e-16	28.8304
KHDRBS2	-1.8897	#NAME?	-9.02994	1.80247e-17	1.37022e-16	28.8246
RP11-783K16.5	1.30699	#NAME?	9.0547	1.89486e-17	1.43686e-16	28.8036
CEND1	-1.07484	4.56315	-9.00779	1.80551e-17	1.37167e-16	28.8027
F2R	1.07851	4.06974	9.00487	1.84442e-17	1.40035e-16	28.7816
STAR	-1.3726	#NAME?	-9.01161	1.86417e-17	1.4149e-16	28.7788
RPS2P32	1.43957	#NAME?	9.02153	1.89161e-17	1.43484e-16	28.7753
CTD-3099C6.9	1.05345	#NAME?	9.00486	1.8665e-17	1.41624e-16	28.7714
AC034228.3	-1.19117	#NAME?	-9.01239	1.92293e-17	1.45678e-16	28.7529
WBP1LP2	1.15323	#NAME?	9.03721	1.97693e-17	1.49583e-16	28.7515
CAMK2A	-2.36876	2.50165	-8.99481	1.98485e-17	1.50042e-16	28.7092
SYT14	-1.47366	#NAME?	-8.9987	2.02319e-17	1.52797e-16	28.6964
CTA-268H5.14	-1.22306	#NAME?	-9.08712	2.24639e-17	1.69077e-16	28.6853
SPTB	-1.22589	0.155172	-8.98979	2.0589e-17	1.55447e-16	28.6731
AKAP12	1.21471	3.77554	8.9885	2.07839e-17	1.5682e-16	28.6638
G0S2	2.46846	#NAME?	9.00486	2.13459e-17	1.61011e-16	28.6562
AC018647.3	-1.40181	#NAME?	-8.98167	2.21016e-17	1.66659e-16	28.6047
FRMPD4	-2.22808	#NAME?	-8.99192	2.25855e-17	1.69887e-16	28.5958
YBX1P1	1.07136	0.0525233	8.97873	2.23171e-17	1.68076e-16	28.5936
MUC1	1.08828	2.59873	8.97822	2.24008e-17	1.68654e-16	28.5899
SLC25A43	1.06239	1.74396	8.97559	2.28332e-17	1.71697e-16	28.5711
FBLN7	1.61569	#NAME?	8.97777	2.30058e-17	1.72889e-16	28.5667
KCNH8	-1.65825	#NAME?	-8.97241	2.36429e-17	1.77467e-16	28.5382
PDIA2	-1.45274	2.20481	-8.9708	2.36442e-17	1.77467e-16	28.5366
GRM3	-1.57201	2.62818	-8.96969	2.38352e-17	1.7879e-16	28.5287
MPPED1	-2.29649	#NAME?	-8.97752	2.44667e-17	1.83414e-16	28.5136
GPR98	-1.39871	3.41437	-8.95999	2.55786e-17	1.91689e-16	28.4591
IL13RA2	2.45983	#NAME?	8.96469	2.68514e-17	2.00981e-16	28.4219
LRP2BP	-1.00784	1.72464	-8.95215	2.70813e-17	2.02639e-16	28.4027
LRRTM4	-1.53463	1.496	-8.94965	2.75774e-17	2.06288e-16	28.3848
KCNJ3	-1.96417	#NAME?	-8.9568	2.84318e-17	2.12483e-16	28.3655
JAKMIP1	-1.59245	1.63639	-8.94574	2.83725e-17	2.12105e-16	28.3568
RP11-143K11.5	-1.50429	#NAME?	-9.23371	3.65485e-17	2.69745e-16	28.3505
CRHR1	-1.27861	#NAME?	-8.95135	2.88799e-17	2.15633e-16	28.347
HCLS1	1.00823	4.56312	8.94371	2.8794e-17	2.15124e-16	28.3423
CDC25A	1.11484	0.649059	8.94293	2.89588e-17	2.1609e-16	28.3366
FAM189A2	-1.26691	3.82981	-8.94076	2.94193e-17	2.19391e-16	28.3211
SERPINB1	1.03864	3.28973	8.93953	2.96818e-17	2.21281e-16	28.3123
NCF1	1.14388	1.88773	8.93878	2.9845e-17	2.22362e-16	28.3069
HLA-DMB	1.22793	4.62756	8.93547	3.05702e-17	2.27625e-16	28.2832
SRRM3	-1.5311	2.39618	-8.93328	3.10605e-17	2.31064e-16	28.2675
B3GNT7	1.37637	0.172594	8.93073	3.16418e-17	2.35244e-16	28.2492
ITGA2	1.18062	0.821474	8.92856	3.21434e-17	2.38755e-16	28.2337
PDLIM4	1.99618	3.12915	8.92556	3.28516e-17	2.43791e-16	28.2122
TEX40	-1.44067	#NAME?	-8.946	3.4765e-17	2.57519e-16	28.1832
RP11-441F2.5	-1.34137	#NAME?	-8.92206	3.48802e-17	2.58216e-16	28.1577
CPVL	1.11124	4.06259	8.91707	3.494e-17	2.58579e-16	28.1514
OSBPL10	1.12424	0.925576	8.91514	3.54337e-17	2.61994e-16	28.1376
ERP27	1.64586	#NAME?	8.92276	3.63699e-17	2.6859e-16	28.1228
GALNT9	-1.76714	#NAME?	-8.91453	3.64132e-17	2.68828e-16	28.1137
ITGB2	1.14529	5.05095	8.90966	3.68708e-17	2.71876e-16	28.0984
SPTBN2	-1.18902	3.98198	-8.90952	3.69063e-17	2.72055e-16	28.0974
HES6	-1.54186	6.44688	-8.90861	3.71504e-17	2.73772e-16	28.0909
ANKS1B	-1.27183	4.17205	-8.90795	3.73307e-17	2.75017e-16	28.0862
KLF15	-1.10534	4.00724	-8.90679	3.76453e-17	2.77167e-16	28.0779
CD300C	1.12083	0.210296	8.90586	3.79009e-17	2.78965e-16	28.0712
DNALI1	1.01455	4.34145	8.90574	3.7932e-17	2.79109e-16	28.0704
AC011899.9	1.31841	#NAME?	8.90692	3.80395e-17	2.79732e-16	28.0691
SELL	-1.86758	3.29575	-8.90535	3.80404e-17	2.79732e-16	28.0676
RP11-834C11.4	1.1473	2.33773	8.90531	3.80511e-17	2.79732e-16	28.0673
PHYHIP	-1.71073	2.97835	-8.89908	3.98101e-17	2.92309e-16	28.0227
GPNMB	1.84511	4.57274	8.89889	3.98635e-17	2.92613e-16	28.0214
MGAT3	-1.02025	2.92895	-8.89656	4.0542e-17	2.97504e-16	28.0048
SERPINA5	2.1551	#NAME?	8.92095	4.21483e-17	3.08546e-16	27.9954
CCR5	1.50563	0.145767	8.89477	4.10732e-17	3.01129e-16	27.9919
CCDC150	1.04597	0.598371	8.89197	4.1915e-17	3.07116e-16	27.9719
RYR2	-1.99516	#NAME?	-8.89297	4.20839e-17	3.08168e-16	27.9695
SYNC	1.12862	2.5102	8.87948	4.58827e-17	3.35077e-16	27.8827
CLDN7	1.16278	0.277613	8.87456	4.75426e-17	3.46991e-16	27.8477
TMEM130	-2.03676	2.31943	-8.87403	4.7726e-17	3.48225e-16	27.8439
NES	1.12675	6.32184	8.87383	4.77952e-17	3.48625e-16	27.8425
CITED1	1.29854	3.30525	8.87326	4.79921e-17	3.49852e-16	27.8384
NEURL	-1.70485	0.908817	-8.87203	4.8424e-17	3.52895e-16	27.8296
HLA-DPB1	1.46725	5.35239	8.86729	5.01106e-17	3.64967e-16	27.7958
NAPB	-1.18049	3.64493	-8.8637	5.14275e-17	3.7411e-16	27.7702
EMR1	1.78723	#NAME?	8.87731	5.29267e-17	3.84901e-16	27.7593
HECW1	-1.84236	#NAME?	-8.86077	5.31216e-17	3.86203e-16	27.7398
PRPS2	1.05775	2.43907	8.85906	5.31855e-17	3.86552e-16	27.7371
PRKCG	-2.07259	#NAME?	-8.86397	5.43166e-17	3.94537e-16	27.724
CAMK2N2	-1.17318	3.24249	-8.85158	5.61386e-17	4.07528e-16	27.6838
CTD-2555A7.2	-1.5462	#NAME?	-8.89255	6.03026e-17	4.37104e-16	27.6626
SLC6A17	-2.13584	0.422314	-8.84826	5.75016e-17	4.17174e-16	27.6601
COL22A1	2.16632	1.38695	8.8431	5.96827e-17	4.32739e-16	27.6234
RBFOX3	-2.15532	#NAME?	-8.84765	6.04047e-17	4.37713e-16	27.6177
MPZL3	1.02707	-1.31705	8.83777	6.2025e-17	4.4892e-16	27.5855
LINGO1	-1.25846	4.8333	-8.83401	6.37285e-17	4.60975e-16	27.5587
RP4-719C8.1	-1.4834	#NAME?	-8.93358	7.14225e-17	5.13727e-16	27.5578
TMEM35	-1.20069	2.7824	-8.83037	6.54277e-17	4.72563e-16	27.5328
EDN3	-1.71878	#NAME?	-8.83261	6.96444e-17	5.01679e-16	27.482
OLFM4	-1.73564	#NAME?	-8.84287	7.19303e-17	5.17073e-16	27.4649
PTGS1	1.08949	2.49802	8.81933	7.08502e-17	5.09912e-16	27.4543
NGFR	1.54935	2.20535	8.81772	7.16771e-17	5.15405e-16	27.4428
RP11-47I22.1	-2.10765	#NAME?	-8.89067	7.87047e-17	5.62117e-16	27.4343
PRKCB	-1.33746	2.71893	-8.81609	7.25219e-17	5.21019e-16	27.4313
SYT4	-2.11101	#NAME?	-8.81295	7.49994e-17	5.37864e-16	27.3997
MMRN1	1.31465	#NAME?	8.81249	7.52498e-17	5.39501e-16	27.3964
ADAMTS15	1.58238	0.695921	8.8095	7.60502e-17	5.44758e-16	27.3844
ZNF488	-1.9865	#NAME?	-8.81121	7.67866e-17	5.49709e-16	27.378
CCK	-2.61407	#NAME?	-8.82769	8.01737e-17	5.72105e-16	27.3576
HOTAIRM1	2.06989	#NAME?	8.8286	8.1603e-17	5.81792e-16	27.3442
ZFP36	1.2987	5.69486	8.80235	8.00701e-17	5.71533e-16	27.3337
HIST1H4H	1.03699	1.38615	8.80161	8.04939e-17	5.74221e-16	27.3284
RP4-730K3.3	1.14897	#NAME?	8.8322	8.35424e-17	5.94748e-16	27.3275
PCSK1N	-1.16069	6.67799	-8.80031	8.12557e-17	5.79486e-16	27.3192
NEAT1	1.2229	5.87494	8.79808	8.25676e-17	5.88325e-16	27.3034
PCOLCE2	1.46921	#NAME?	8.79688	8.51282e-17	6.05505e-16	27.2763
RELN	-1.77912	#NAME?	-8.79662	8.62274e-17	6.12965e-16	27.2652
LRIT2	-1.68927	#NAME?	-8.84648	9.18126e-17	6.51907e-16	27.2605
ABCB4	1.11943	0.131661	8.79182	8.63762e-17	6.13844e-16	27.2589
GALNTL6	-1.69154	#NAME?	-8.81116	9.12974e-17	6.48438e-16	27.231
OR13E1P	-1.14078	#NAME?	-8.78752	9.20519e-17	6.53225e-16	27.2007
CPLX3	-2.02524	#NAME?	-8.82269	9.64167e-17	6.83003e-16	27.196
DNAJC6	-1.08654	3.84763	-8.78047	9.37187e-17	6.64665e-16	27.1785
AC007375.1	-1.52826	#NAME?	-8.83121	1.00859e-16	7.13223e-16	27.166
SYT13	-2.26264	#NAME?	-8.78242	9.65449e-17	6.83712e-16	27.1553
HOXD9	2.41508	#NAME?	8.84833	1.04317e-16	7.36824e-16	27.1529
HGF	1.40177	1.19764	8.77561	9.70513e-17	6.87098e-16	27.144
CDK5R1	-1.23813	3.63193	-8.76606	1.03948e-16	7.34428e-16	27.0763
RASAL1	-2.02785	#NAME?	-8.77345	1.06447e-16	7.50344e-16	27.0636
MEDAG	1.8943	#NAME?	8.7844	1.07892e-16	7.60088e-16	27.0633
TDGF1	-1.34966	#NAME?	-8.78758	1.09296e-16	7.69536e-16	27.0553
TLR1	1.0835	2.07452	8.76277	1.06431e-16	7.50344e-16	27.053
EGR1	1.50987	5.71037	8.75507	1.1248e-16	7.91495e-16	26.9985
CRABP2	1.16295	2.16575	8.75077	1.16009e-16	8.15383e-16	26.9681
TMEM246	-1.47032	2.22331	-8.74955	1.1703e-16	8.22084e-16	26.9595
VAT1L	-1.6439	3.28565	-8.74111	1.24327e-16	8.71832e-16	26.8998
RP1-140K8.5	1.61081	#NAME?	8.75018	1.25715e-16	8.81056e-16	26.8997
ADAMTS14	1.58198	-0.0850705	8.73601	1.28957e-16	9.03256e-16	26.8638
AC005220.3	-1.24579	#NAME?	-8.77432	1.39219e-16	9.70666e-16	26.8369
FKBP9L	1.35644	#NAME?	8.73552	1.33638e-16	9.3443e-16	26.8332
ADAMTSL4	1.30746	0.579343	8.7302	1.34443e-16	9.3952e-16	26.8227
SNX22	-1.67237	3.42476	-8.72955	1.35072e-16	9.43644e-16	26.8181
SLC8A3	-1.60642	#NAME?	-8.729	1.37055e-16	9.56396e-16	26.8053
RP11-416O18.1	1.85144	#NAME?	8.76114	1.4352e-16	9.98934e-16	26.7994
TNNT1	-1.75933	#NAME?	-8.73413	1.39452e-16	9.72005e-16	26.7959
ATP1A2	-1.55887	6.47984	-8.72498	1.39565e-16	9.72515e-16	26.7859
LAPTM5	1.05918	6.56041	8.71899	1.45685e-16	1.01284e-15	26.7435
VIPR2	-2.19983	#NAME?	-8.72566	1.4977e-16	1.04035e-15	26.7271
SRGN	1.07538	5.62119	8.71319	1.51862e-16	1.05458e-15	26.7026
ULBP3	1.44078	#NAME?	8.77257	1.65123e-16	1.14438e-15	26.6918
STRC	-1.13887	-0.657732	-8.70796	1.57652e-16	1.09447e-15	26.6657
CDH10	-1.24862	2.99159	-8.70409	1.62076e-16	1.12359e-15	26.6384
CCT7P2	-1.69614	#NAME?	-8.84714	1.89072e-16	1.30441e-15	26.6362
ITGB1P1	1.25031	#NAME?	8.72883	1.71832e-16	1.1902e-15	26.6146
RP11-54A9.1	1.47296	#NAME?	8.81708	1.97866e-16	1.36276e-15	26.5748
IL32	1.24503	4.62316	8.69502	1.72942e-16	1.19755e-15	26.5745
GS1-18A18.1	-2.16255	#NAME?	-8.84738	2.15258e-16	1.47662e-15	26.5306
LGR5	-1.74003	#NAME?	-8.69433	1.85224e-16	1.27968e-15	26.5161
2022-09-04	-1.21108	6.19604	-8.68481	1.86025e-16	1.28485e-15	26.5026
HLA-DOA	1.41411	2.42623	8.68379	1.8739e-16	1.29354e-15	26.4954
SOX8	-1.8051	6.17213	-8.68221	1.8952e-16	1.30713e-15	26.4842
CCL2	1.9286	5.23264	8.682	1.89799e-16	1.30868e-15	26.4828
SST	-2.18994	#NAME?	-8.71557	1.97979e-16	1.36316e-15	26.4813
SYNPR	-2.34089	#NAME?	-8.68816	1.99947e-16	1.37632e-15	26.4453
METTL21B	1.06291	2.13984	8.67629	1.97692e-16	1.36195e-15	26.4426
RBPMS	1.05236	2.82198	8.67244	2.03201e-16	1.39793e-15	26.4155
SPI1	1.01571	4.37654	8.67022	2.06457e-16	1.41912e-15	26.3999
RP11-573D15.2	-1.26591	#NAME?	-8.71601	2.20708e-16	1.51067e-15	26.3904
RGS11	-1.14083	3.98776	-8.66627	2.12359e-16	1.45887e-15	26.3721
MICALL2	1.04426	4.16489	8.66595	2.12839e-16	1.46175e-15	26.3699
GABRB1	-1.38759	1.32871	-8.66478	2.1462e-16	1.47274e-15	26.3616
DLGAP2	-2.0434	#NAME?	-8.67945	2.19841e-16	1.50601e-15	26.3567
LY6H	-1.75972	3.86931	-8.6611	2.20334e-16	1.50854e-15	26.3358
TDO2	1.67217	#NAME?	8.66916	2.2884e-16	1.56458e-15	26.3126
SYN3	-1.46719	#NAME?	-8.65687	2.34251e-16	1.60022e-15	26.28
EFEMP1	1.3684	6.31935	8.65294	2.33527e-16	1.59572e-15	26.2784
RP11-261N11.8	-1.68155	#NAME?	-8.75835	2.76392e-16	1.87128e-15	26.2474
TMEM158	1.32889	#NAME?	8.64683	2.46441e-16	1.67831e-15	26.2269
ATCAY	-1.93057	3.9149	-8.63858	2.58683e-16	1.75971e-15	26.1776
OTOGL	-1.09102	#NAME?	-8.6348	2.71257e-16	1.8401e-15	26.1339
EME1	1.01353	1.56697	8.63184	2.71403e-16	1.84058e-15	26.1303
DOK6	-1.47212	0.892158	-8.63124	2.72556e-16	1.84788e-15	26.1261
SEMA3D	-1.94224	#NAME?	-8.63846	2.75538e-16	1.86654e-15	26.1246
MEST	1.02673	5.18089	8.63049	2.7402e-16	1.85677e-15	26.1208
TNFRSF10C	1.08859	0.769517	8.62946	2.76035e-16	1.86938e-15	26.1136
AL513477.1	1.1083	#NAME?	8.80545	3.40148e-16	2.28702e-15	26.0848
CHST1	-1.01918	3.76406	-8.62441	2.86138e-16	1.93403e-15	26.0782
CBFA2T3	-1.00551	0.525478	-8.62347	2.88045e-16	1.94638e-15	26.0716
CACNA1E	-1.39774	0.305184	-8.60943	3.183e-16	2.14546e-15	25.9732
FAM201A	-1.77041	#NAME?	-8.62853	3.33081e-16	2.24074e-15	25.9555
EPSTI1	1.13591	1.97428	8.60585	3.26491e-16	2.19884e-15	25.9482
TPM2	1.00177	5.5994	8.60553	3.27223e-16	2.20255e-15	25.946
CLEC2L	-2.10598	#NAME?	-8.63486	3.45085e-16	2.31765e-15	25.9318
LINC00702	1.73452	#NAME?	8.60401	3.44529e-16	2.31456e-15	25.9013
METTL1	1.09534	3.79889	8.59553	3.51325e-16	2.35761e-15	25.8759
UBE2QL1	-1.68488	1.31771	-8.59309	3.57447e-16	2.39671e-15	25.8589
KIAA1045	-1.8893	0.757905	-8.58844	3.69439e-16	2.47575e-15	25.8264
PRKCZ	-1.13788	4.00781	-8.58325	3.83296e-16	2.56649e-15	25.7901
NRXN3	-1.32365	1.87432	-8.58279	3.84554e-16	2.5742e-15	25.7869
LPPR1	-1.95087	#NAME?	-8.58353	3.90298e-16	2.61167e-15	25.7753
RXFP1	-1.86345	#NAME?	-8.60614	4.12451e-16	2.75337e-15	25.7525
APOBEC3F	1.15684	0.29012	8.57575	4.04237e-16	2.69928e-15	25.7377
RUNX1T1	-1.05129	1.13397	-8.57063	4.19173e-16	2.79747e-15	25.7019
SYT1	-2.20225	2.7671	-8.57004	4.20941e-16	2.80773e-15	25.6978
F13A1	1.92821	2.62056	8.56806	4.26887e-16	2.84661e-15	25.6839
CXXC4	-1.22815	2.2007	-8.55815	4.57932e-16	3.05112e-15	25.6148
CTD-2267D19.3	1.11972	-0.41949	8.55291	4.7523e-16	3.16291e-15	25.5782
STAC	2.03279	#NAME?	8.55436	4.84622e-16	3.22278e-15	25.5636
GS1-72M22.1	-1.90925	#NAME?	-8.59082	5.35043e-16	3.54838e-15	25.5207
RP11-814P5.1	-1.78935	#NAME?	-8.76379	6.42994e-16	4.23085e-15	25.5033
TAGLN3	-1.42217	4.86521	-8.5381	5.27719e-16	3.50267e-15	25.475
BEX1	-1.35555	6.92213	-8.53466	5.40702e-16	3.58396e-15	25.4511
AC012593.1	-1.36598	#NAME?	-8.74319	6.87731e-16	4.50937e-15	25.447
SFTPC	-1.47817	#NAME?	-8.5519	5.58441e-16	3.6965e-15	25.4429
GFRA1	-1.78432	#NAME?	-8.53137	5.64435e-16	3.73334e-15	25.4118
WDR86	-1.08432	1.95505	-8.52824	5.65797e-16	3.74112e-15	25.4064
IGHG1	3.1746	#NAME?	8.54083	5.78601e-16	3.8237e-15	25.4017
MYOM1	-1.09723	1.01482	-8.52401	5.82965e-16	3.8494e-15	25.3769
GPR158	-1.03879	2.91435	-8.52387	5.83537e-16	3.85214e-15	25.3759
CACNA1B	-1.99331	#NAME?	-8.52363	6.1414e-16	4.04538e-15	25.3333
RP4-673D20.3	-1.07543	#NAME?	-8.52303	6.55651e-16	4.31064e-15	25.2784
RGS7BP	-1.55444	0.693936	-8.50954	6.45678e-16	4.24737e-15	25.2762
PYGM	-1.30061	1.38561	-8.50616	6.61236e-16	4.34501e-15	25.2528
CTD-3049M7.1	2.54493	#NAME?	8.51339	6.80275e-16	4.46288e-15	25.2374
MAST1	-1.12538	3.41263	-8.50364	6.73112e-16	4.41827e-15	25.2352
TJP2	-1.05583	4.77514	-8.50357	6.73453e-16	4.41932e-15	25.2347
RP11-315O6.1	-1.14744	#NAME?	-8.51459	7.0288e-16	4.60373e-15	25.2114
MAFF	1.05872	2.32963	8.49891	6.95915e-16	4.55934e-15	25.2024
NEFM	-2.35927	#NAME?	-8.50068	7.14672e-16	4.67845e-15	25.1824
CDCA7	1.19944	2.16152	8.49364	7.22254e-16	4.72681e-15	25.1658
LINC01088	-2.07835	3.28528	-8.49214	7.29958e-16	4.77466e-15	25.1554
H19	2.80481	#NAME?	8.49536	7.34684e-16	4.80299e-15	25.1536
TMED7-TICAM2	1.18914	#NAME?	8.52698	8.52829e-16	5.54259e-15	25.0629
TLR2	1.30273	1.95975	8.47669	8.13866e-16	5.30496e-15	25.0482
LINC00966	-1.79478	#NAME?	-8.5036	8.53544e-16	5.54575e-15	25.0393
TRPM8	2.06686	#NAME?	8.4942	8.54221e-16	5.54867e-15	25.0278
ADH1B	-1.479	#NAME?	-8.54587	9.17859e-16	5.94142e-15	25.0243
CAMKV	-1.87897	2.35108	-8.47095	8.47411e-16	5.51032e-15	25.0084
PAH	-1.5052	#NAME?	-8.47888	8.5807e-16	5.5707e-15	25.007
LRRC16B	-1.0321	1.66886	-8.47067	8.49103e-16	5.51985e-15	25.0064
HCP5	1.0873	1.92095	8.46958	8.55625e-16	5.55631e-15	24.9989
GPR75	-1.02029	2.7002	-8.46695	8.7161e-16	5.65709e-15	24.9806
UCP2	1.06056	4.75588	8.46535	8.81483e-16	5.71812e-15	24.9696
ISL2	1.68895	#NAME?	8.52892	1.07283e-15	6.90234e-15	24.8733
DHRS9	-1.72278	#NAME?	-8.4519	1.01651e-15	6.55728e-15	24.8368
GRIA4	-1.42313	4.2526	-8.44234	1.03618e-15	6.68063e-15	24.8103
AGAP2-AS1	1.50668	#NAME?	8.44286	1.0422e-15	6.71767e-15	24.8061
PRICKLE3	1.10182	#NAME?	8.44206	1.04805e-15	6.75185e-15	24.8006
DERL3	1.06659	0.158691	8.43783	1.06947e-15	6.88252e-15	24.7791
BRINP2	-1.04402	3.59641	-8.43261	1.10938e-15	7.1224e-15	24.743
ANGPTL4	1.48442	3.31522	8.43028	1.1277e-15	7.2381e-15	24.7269
DENND2D	1.27389	1.35755	8.42737	1.15093e-15	7.38329e-15	24.7068
CLEC7A	1.19703	2.20913	8.42638	1.15892e-15	7.43259e-15	24.7
TMEM56	-1.24157	0.506178	-8.42485	1.17148e-15	7.5092e-15	24.6894
RP4-669P10.19	-1.10049	#NAME?	-8.44399	1.22453e-15	7.83478e-15	24.6742
SLC15A2	-1.15043	3.58816	-8.42185	1.19634e-15	7.66449e-15	24.6687
CCL5	1.45768	1.64122	8.41971	1.21441e-15	7.77415e-15	24.6539
GAL3ST1	-1.3271	2.39442	-8.41572	1.24885e-15	7.98408e-15	24.6264
MYBPH	2.18503	#NAME?	8.44863	1.32032e-15	8.41446e-15	24.6181
SLC17A7	-2.85795	2.30214	-8.41336	1.26976e-15	8.10711e-15	24.61
STXBP5L	-1.56887	#NAME?	-8.41373	1.30264e-15	8.30398e-15	24.5895
LAMC2	1.63352	#NAME?	8.42649	1.34084e-15	8.54078e-15	24.5805
SH2D2A	1.46375	#NAME?	8.42487	1.35606e-15	8.6332e-15	24.5694
TCTE1	-1.18951	#NAME?	-8.40835	1.33993e-15	8.53722e-15	24.5601
GSTO2	-1.10504	0.587616	-8.40485	1.34767e-15	8.58202e-15	24.5514
FPR1	1.3758	3.29312	8.40314	1.36396e-15	8.67899e-15	24.5395
RP11-175K6.1	1.19235	#NAME?	8.40826	1.37949e-15	8.76864e-15	24.5361
PAK7	-1.8771	#NAME?	-8.40893	1.38624e-15	8.80693e-15	24.5329
ARHGEF39	1.01492	0.242208	8.40212	1.37372e-15	8.73876e-15	24.5325
TMEFF2	-1.69123	#NAME?	-8.40311	1.37701e-15	8.7574e-15	24.5317
OGDHL	-1.47855	#NAME?	-8.39934	1.41375e-15	8.97232e-15	24.5058
KMO	1.41339	#NAME?	8.41643	1.4828e-15	9.39337e-15	24.4865
SLC7A4	-1.61536	#NAME?	-8.41725	1.5871e-15	1.00254e-14	24.4306
NPFFR1	-1.48418	#NAME?	-8.39423	1.56578e-15	9.901e-15	24.416
MIR210HG	1.20795	1.66528	8.3841	1.5583e-15	9.85627e-15	24.4084
PTPRD	-1.00452	3.74275	-8.38165	1.5852e-15	1.0016e-14	24.3915
SULT4A1	-2.23587	#NAME?	-8.37994	1.61909e-15	1.02169e-14	24.3722
P2RX6	-1.01428	1.7599	-8.37161	1.7004e-15	1.07133e-14	24.3224
RP11-586D19.1	-1.55896	#NAME?	-8.41647	1.8884e-15	1.18578e-14	24.2875
GSAP	1.01393	2.34448	8.364	1.79321e-15	1.12892e-14	24.2701
CTGF	1.18304	5.16535	8.36319	1.80335e-15	1.13501e-14	24.2645
CYP17A1	-1.68041	#NAME?	-8.38965	1.8999e-15	1.19269e-14	24.2531
FBXO2	-1.51528	4.08915	-8.35757	1.87559e-15	1.17804e-14	24.2258
RP11-445H22.4	-1.12218	#NAME?	-8.38454	1.96798e-15	1.23353e-14	24.2181
AJAP1	-1.3004	0.260589	-8.34158	2.0968e-15	1.31325e-14	24.116
RP11-696D21.2	1.52128	#NAME?	8.45136	2.59608e-15	1.60897e-14	24.0642
SV2B	-2.14718	#NAME?	-8.33645	2.23335e-15	1.39698e-14	24.0585
SEC14L5	-2.03112	#NAME?	-8.33243	2.25504e-15	1.41019e-14	24.0459
MYH7	-1.26694	1.2493	-8.33091	2.25863e-15	1.4117e-14	24.0428
COL14A1	1.40403	0.695216	8.32971	2.27753e-15	1.42169e-14	24.0346
RP1-63G5.5	-1.41985	#NAME?	-8.38827	2.48753e-15	1.54603e-14	24.0319
MYOZ1	-1.0828	#NAME?	-8.32922	2.32709e-15	1.45151e-14	24.0165
CACNA2D4	1.11859	1.00769	8.32651	2.32881e-15	1.45221e-14	24.0127
CPA4	1.63769	#NAME?	8.33868	2.48888e-15	1.54647e-14	23.9731
S100A8	1.92831	#NAME?	8.31905	2.49753e-15	1.55066e-14	23.9469
LPPR3	-2.13118	#NAME?	-8.31875	2.52562e-15	1.5661e-14	23.9374
L1CAM	-1.71672	2.85774	-8.31538	2.51647e-15	1.56123e-14	23.9364
CD38	-1.2691	2.83376	-8.31494	2.52408e-15	1.56555e-14	23.9334
TRPV4	1.07897	-1.21306	8.31471	2.52822e-15	1.56732e-14	23.9318
C6orf141	2.13483	#NAME?	8.33152	2.72119e-15	1.68351e-14	23.8909
SCN2A	-1.14939	1.68929	-8.30865	2.63696e-15	1.6339e-14	23.8903
RP11-307B6.3	-1.55422	#NAME?	-8.40585	3.07212e-15	1.89196e-14	23.8762
ASCL5	-1.21801	#NAME?	-8.31932	2.81699e-15	1.74101e-14	23.8489
SASH3	1.00155	2.67122	8.30057	2.78923e-15	1.72429e-14	23.8351
DPP4	1.55068	-0.203652	8.2971	2.85744e-15	1.76501e-14	23.8113
LRRTM1	-1.21509	1.62111	-8.29153	2.97013e-15	1.83286e-14	23.7732
EVA1A	1.48553	#NAME?	8.29671	3.02468e-15	1.86558e-14	23.7645
DCTN1-AS1	-1.74434	#NAME?	-8.32436	3.17024e-15	1.94992e-14	23.7574
PTGER4	1.17236	0.648343	8.28905	3.02172e-15	1.86423e-14	23.7562
RP11-10C24.3	1.01399	#NAME?	8.2929	3.04943e-15	1.87931e-14	23.7534
ST6GAL2	-1.69777	#NAME?	-8.29072	3.04059e-15	1.87444e-14	23.7532
FZD7	1.27127	2.55068	8.28769	3.05039e-15	1.87931e-14	23.7469
AC079776.7	-1.70105	#NAME?	-8.36039	3.48943e-15	2.13813e-14	23.72
ANK3	-1.08216	2.77658	-8.28366	3.13678e-15	1.93031e-14	23.7194
DUSP4	1.39957	0.818794	8.28277	3.15633e-15	1.94185e-14	23.7133
UGT8	-1.84523	#NAME?	-8.28243	3.1919e-15	1.96225e-14	23.7038
RBFOX1	-2.02863	#NAME?	-8.28329	3.28891e-15	2.01933e-14	23.6805
RP11-274H2.5	1.19152	#NAME?	8.2886	3.35129e-15	2.05608e-14	23.6716
AC073479.1	-1.35247	#NAME?	-8.27695	3.34507e-15	2.05278e-14	23.6592
LILRB3	1.56334	#NAME?	8.27732	3.39691e-15	2.08354e-14	23.6472
STEAP1	1.36031	#NAME?	8.27399	3.41433e-15	2.09317e-14	23.6391
CA12	1.64048	2.76615	8.27173	3.40746e-15	2.08949e-14	23.6379
LUZP2	-2.20875	2.89121	-8.27018	3.44437e-15	2.11105e-14	23.6273
RP1-111D6.3	-1.86983	#NAME?	-8.28096	3.53266e-15	2.16353e-14	23.6195
RAB33A	-1.1935	3.04842	-8.26761	3.50626e-15	2.1479e-14	23.6098
PLEK	1.05041	2.69321	8.2642	3.59013e-15	2.19652e-14	23.5865
STEAP2	-1.29593	0.63647	-8.26287	3.62331e-15	2.21626e-14	23.5775
GRIK2	-1.42085	2.74568	-8.26242	3.6345e-15	2.22254e-14	23.5744
[truncated: 1,212 more rows]
